# Supplementary material for: A zebrafish model of chronic heart failure caused by protein aggregation in heart valves
Source: Commun Biol. 2025 Nov 4;8:1520. doi: 10.1038/s42003-025-08882-3 (PMC12586624; doi:10.1038/s42003-025-08882-3)
Supplement: Supplementary file 3 — Supplementary Data 1 [file 42003_2025_8882_MOESM3_ESM.xlsx]

## Sheet: Fig.2B
	WT	tomato
Beat per mimute	92	108
	102	86
	116	84
	108	82
	120	76
	98	100
	108	106
	102	104
	94	86
		84
mean	104.444	91.6
SD	9.47511	11.6161
SEM	3.15837	3.67333

## Sheet: Fig.2C
sample name	actb1	nppb	⊿CT	⊿⊿CT	2^⊿⊿CT
WT 1	20.8003	23.7256	2.92524	0.0475689	0.967565
WT 2	20.8949	23.3926	2.49773	-0.379944	1.30129
WT 3	20.8033	23.57	2.76669	-0.110983	1.07996
WT 4	20.8195	23.6064	2.78687	-0.0908054	1.06496
WT 5	20.4792	23.891	3.41184	0.534164	0.690559
mean	20.7594	23.6371	2.87767	0	1
SD			0.336346	0.336346
SEM			0.150419	0.150419
sample name	actb1	nppb	⊿CT	⊿⊿CT	2^⊿⊿CT
tomato 1	20.8208	22.5953	1.77445	-1.10322	2.14834
tomato 2	20.8498	22.6027	1.75291	-1.12477	2.18066
tomato 3	20.7209	22.9421	2.22128	-0.656395	1.57614
tomato 4	20.4314	22.119	1.68767	-1.19	2.28153
tomato 5	20.9627	22.3775	1.41477	-1.4629	2.75662
mean	20.7571	22.5273	1.77021	-1.10746	2.15466
SD			0.290228	0.290228
SEM			0.129794	0.129794

## Sheet: Fig.3B
	WT	tomato
heart area (mm*mm)	1.122	3.955
	1.257	5.191
	1.548	3.362
	1.117	3.877
	1.541	4.055
	1.063	2.65
	1.48	4.17
	1.747	3.937
mean	1.35938	3.89962
SD	0.252638	0.719173
SEM	0.089321	0.254266

## Sheet: Fig.3C
	WT	tomato
ventriclar area (mm*mm)	0.682	0.869
	0.907	1.167
	1.026	0.315
	0.779	0.645
	1.146	0.813
	0.826	0.786
	0.985	0.755
	0.916	0.5
mean	0.908375	0.73125
SD	0.146873	0.254468
SEM	0.0519275	0.089968

## Sheet: Fig.3J
	WT	tomato
thickness (µm)	15.4833	69.4037
	20.192	60.686
	14.2237	30.204
	17.5663	28.0627
mean	16.8663	47.0891
SD	2.61065	21.0549
SEM	1.30532	10.5275

## Sheet: Fig.S2A
	WT	tomato
Beat per mimute	118	130
	116	121
	119	126
	117	121
	121	119
	116	120
	125	120
	126	118
	117	123
	125	125
	118	114
	116	119
	112	115
	116	114
	106	120
	113	117
	117	108
	113	112
	112	120
	114	126
mean	116.85	119.4
SD	4.84795	5.23551
SEM	1.08403	1.17069

## Sheet: Fig.S2B
	WT	tomato
Beat per mimute	104	104
	102	100
	124	80
	80	80
	88	124
	90	100
	86	84
	88	80
	96	110
	94	112
	104	102
	130	104
	92	112
	122	66
	98	102
mean	99.8667	97.3333
SD	14.8798	15.8325
SEM	3.84196	4.08792

## Sheet: Fig.S2C
	WT	tomato
A peak velocity (mm/s)	124.084	88.73
	77.436	57.312
	123.34	113.767
	90.908	115.234
	145.58	119.616
	141.166	95.332
	152.754	90.756
	89.15	155.854
	122.834	139.432
	89.94	147.008
	111	108.262
		101.898
		153.066
mean	115.29	111.937
SD	25.6152	28.8187
SEM	7.72327	7.99287

## Sheet: Fig.S6A
sample name	actb	marco	⊿CT	⊿⊿CT	2^⊿⊿CT
WT 1	20.1466	24.0167	3.87008	0.494322	0.709895
WT 2	20.3855	24.2612	3.87564	0.499882	0.707165
WT 3	20.3165	23.0647	2.7482	-0.627552	1.54494
WT 4	20.2735	23.6427	3.3692	-0.00655518	1.00455
WT 5	20.1156	23.1312	3.01566	-0.360098	1.28351
average	20.2475	23.6233	3.37575	0	1
SD			0.504423	0.504423
SEM			0.225585	0.225585
sample name	actb	marco	⊿CT	⊿⊿CT	2^⊿⊿CT
tomato 1	20.3069	22.6322	2.32528	-1.05047	2.07121
tomato 2	20.2702	23.6141	3.34389	-0.0318638	1.02233
tomato 3	20.249	22.1109	1.86193	-1.51383	2.85567
tomato 4	20.231	21.9717	1.74064	-1.63512	3.10613
tomato 5	20.9677	22.9879	2.02019	-1.35556	2.55897
average	20.405	22.6633	2.25839	-1.11737	2.16951
SD			0.645131	0.645131
SEM			0.288511	0.288511
sample name	actb	cybb	⊿CT	⊿⊿CT	2^⊿⊿CT
WT 1	20.1466	27.8153	7.66867	-0.00659828	1.00458
WT 2	20.3855	28.4973	8.11177	0.436506	0.738922
WT 3	20.3165	28.0431	7.72669	0.0514233	0.964984
WT 4	20.2735	27.6587	7.38518	-0.290088	1.22271
WT 5	20.1156	27.5996	7.48402	-0.191243	1.14175
average	20.2475	27.9228	7.67527	0	1
SD			0.280156	0.280156
SEM			0.12529	0.12529
sample name	actb	cybb	⊿CT	⊿⊿CT	2^⊿⊿CT
tomato 1	20.3069	27.3274	7.02049	-0.654776	1.57437
tomato 2	20.2702	27.2118	6.94161	-0.733651	1.66284
tomato 3	20.249	27.2137	6.96474	-0.71053	1.63641
tomato 4	20.231	26.9902	6.75916	-0.916108	1.88702
tomato 5	20.9677	27.4809	6.51315	-1.16212	2.23785
average	20.405	27.2448	6.83983	-0.835436	1.7844
SD			0.20726	0.20726
SEM			0.0926896	0.0926896
sample name	actb	il7r	⊿CT	⊿⊿CT	2^⊿⊿CT
WT 1	20.1466	28.281	8.13434	-0.768659	1.70369
WT 2	20.3855	30.0628	9.67729	0.774293	0.584675
WT 3	20.3165	29.1403	8.82383	-0.0791695	1.05641
WT 4	20.2735	29.3827	9.10917	0.20617	0.866835
WT 5	20.1156	28.8859	8.77036	-0.132634	1.09629
average	20.2475	29.1505	8.903	0	1
SD			0.56052	0.56052
SEM			0.250672	0.250672
sample name	actb	il7r	⊿CT	⊿⊿CT	2^⊿⊿CT
tomato 1	20.3069	28.464	8.15706	-0.74594	1.67707
tomato 2	20.2702	28.4687	8.19849	-0.704509	1.62959
tomato 3	20.249	29.1466	8.89764	-0.00536079	1.00372
tomato 4	20.231	27.8769	7.64584	-1.25716	2.39025
tomato 5	20.9677	29.8673	8.8996	-0.00340195	1.00236
average	20.405	28.7647	8.35972	-0.543275	1.45728
SD			0.537941	0.537941
SEM			0.240574	0.240574

## Sheet: Fig.S6B
sample name	actb	tfpi2	⊿CT	⊿⊿CT	2^⊿⊿CT
WT 1	20.1466	23.4309	3.28425	0.130714	0.913379
WT 2	20.3855	23.2844	2.89884	-0.254694	1.19308
WT 3	20.3165	23.2017	2.88525	-0.268292	1.20438
WT 4	20.2735	23.6426	3.36906	0.215526	0.861232
WT 5	20.1156	23.4459	3.33028	0.176746	0.884696
average	20.2475	23.4011	3.15354	0	1
SD			0.240638	0.240638
SEM			0.107617	0.107617
sample name	actb	tfpi2	⊿CT	⊿⊿CT	2^⊿⊿CT
tomato 1	20.3069	22.8747	2.56781	-0.585728	1.5008
tomato 2	20.2702	22.3836	2.11346	-1.04008	2.05634
tomato 3	20.249	22.6269	2.37798	-0.775563	1.71186
tomato 4	20.231	22.6199	2.38891	-0.764628	1.69893
tomato 5	20.9677	22.8243	1.85652	-1.29702	2.45721
average	20.405	22.6659	2.26093	-0.892604	1.85652
SD			0.278187	0.278187
SEM			0.124409	0.124409
sample name	actb	bmp6	⊿CT	⊿⊿CT	2^⊿⊿CT
WT 1	20.1466	27.4781	7.33148	0.243924	0.844446
WT 2	20.3855	27.1709	6.78537	-0.302181	1.23301
WT 3	20.3165	27.5419	7.2254	0.137848	0.908874
WT 4	20.2735	27.2827	7.00923	-0.0783249	1.05579
WT 5	20.1156	27.2019	7.08629	-0.0012661	1.00088
average	20.2475	27.3351	7.08755	0	1
SD			0.209732	0.209732
SEM			0.0937951	0.0937951
sample name	actb	bmp6	⊿CT	⊿⊿CT	2^⊿⊿CT
tomato 1	20.3069	26.1288	5.82186	-1.26569	2.40443
tomato 2	20.2702	26.2388	5.96861	-1.11894	2.17187
tomato 3	20.249	26.2134	5.96448	-1.12308	2.17811
tomato 4	20.231	26.1877	5.9567	-1.13085	2.18988
tomato 5	20.9677	26.2545	5.28675	-1.80081	3.48415
average	20.405	26.2046	5.79968	-1.28787	2.44168
SD			0.293234	0.293234
SEM			0.131138	0.131138
sample name	actb	fosas	⊿CT	⊿⊿CT	2^⊿⊿CT
WT 1	20.1466	27.8699	7.72322	0.603354	0.658222
WT 2	20.3855	27.1167	6.7312	-0.388662	1.30918
WT 3	20.3165	27.436	7.11956	-0.000304413	1.00021
WT 4	20.2735	27.5626	7.2891	0.169244	0.889309
WT 5	20.1156	26.8518	6.73623	-0.383632	1.30462
average	20.2475	27.3674	7.11986	-2.84217e-15	1
SD			0.415605	0.415605
SEM			0.185864	0.185864
sample name	actb	fosas	⊿CT	⊿⊿CT	2^⊿⊿CT
tomato 1	20.3069	26.0079	5.70101	-1.41885	2.67372
tomato 2	20.2702	26.0954	5.82523	-1.29463	2.45314
tomato 3	20.249	26.3415	6.09249	-1.02737	2.0383
tomato 4	20.231	26.3171	6.08611	-1.03375	2.04734
tomato 5	20.9677	26.9826	6.01485	-1.10501	2.15101
average	20.405	26.3489	5.94394	-1.17592	2.25937
SD			0.173502	0.173502
SEM			0.0775926	0.0775926

[truncated: 4 more sheets: Fig.S6C, Fig.S6D, Fig.S6E, Fig.S6F]
