# Supplementary material for: A zebrafish model of chronic heart failure caused by protein aggregation in heart valves
Source: Commun Biol. 2025 Nov 4;8:1520. doi: 10.1038/s42003-025-08882-3 (PMC12586624; doi:10.1038/s42003-025-08882-3)
Supplement: Supplementary file 4 — Supplementary Data 2 [file 42003_2025_8882_MOESM4_ESM.xlsx]

## Sheet: Supplementary Data 2
Supplementary Data 2. Lists of expressed genes significantly changed in tomato zebrafish heart.
FDR: false discovery rate; FC: fold change
(A) Up regulated genes (FDR < 0.05, |log2FC| > 1)						(B) Down regulated genes (FDR < 0.05, log2FC > 1)
Gene symbol	Ensembl ID	log2FC	P-value	FDR		Gene symbol	Ensembl ID	log2FC	P-value	FDR
tspan3a	ENSDARG00000034753	-25.8078	2.38956e-14	8.65685e-12		nae1	ENSDARG00000011301	25.1817	9.91206e-14	3.17885e-11
ccz1	ENSDARG00000056559	-23.1396	8.00914e-12	1.63211e-09		hspa4b	ENSDARG00000018989	8.02078	0.00212089	0.0154443
gsna	ENSDARG00000011459	-13.303	2.02258e-05	0.000397267		p2rx5	ENSDARG00000004455	8.01855	4.25267e-11	7.11069e-09
myhz1.2	ENSDARG00000067995	-11.222	0.000910868	0.00797535		NA	ENSDARG00000097216	7.74509	0.00258143	0.0178447
adpgk	ENSDARG00000063525	-10.0491	0.000373225	0.00402762		NA	ENSDARG00000102710	7.28333	0.00652618	0.0357036
si:ch211-255p10.3	ENSDARG00000096616	-9.96712	0.000797326	0.00719137		notum2	ENSDARG00000088411	6.69503	0.00138806	0.0111174
faub	ENSDARG00000043663	-9.34568	0.00574703	0.0324284		irx4a	ENSDARG00000035648	6.56307	0.00276422	0.018783
arl5a	ENSDARG00000018627	-9.30571	0.00595856	0.0333145		slc2a11a	ENSDARG00000053961	6.44174	6.22257e-06	0.000150659
ela3l	ENSDARG00000007276	-9.23068	0.00285111	0.0192465		NA	ENSDARG00000099606	5.52744	7.60158e-15	3.09812e-12
cel.1	ENSDARG00000017490	-9.1095	0.00336109	0.0219104		chrm4b	ENSDARG00000017722	4.64481	0.000220368	0.0026497
eef1akmt1	ENSDARG00000040584	-8.94455	0.0010894	0.00925839		LOC101883139	ENSDARG00000068580	4.50249	0.00191254	0.0142751
si:dkey-110g7.8	ENSDARG00000074773	-8.94356	0.0010591	0.00905736		cracr2b	ENSDARG00000053636	4.49024	2.146e-07	1.05219e-05
znf592	ENSDARG00000060885	-8.70958	0.0100617	0.0491723		LOC101886645	ENSDARG00000086498	4.43845	0.000117427	0.00162709
cnpy4	ENSDARG00000055797	-8.5924	0.00189147	0.0141882		itih3a.2	ENSDARG00000055053	4.41689	1.55091e-06	5.15118e-05
fsta	ENSDARG00000052846	-8.41942	2.64055e-14	9.39218e-12		rgs5a	ENSDARG00000002644	3.8657	2.09566e-27	9.42505e-24
myhz1.3	ENSDARG00000067997	-8.05256	0.00438484	0.0266304		meltf	ENSDARG00000075159	3.84464	0.000237194	0.00281055
spink2.6	ENSDARG00000104721	-7.91963	5.7079e-05	0.000907834		si:ch73-281i18.7	ENSDARG00000103395	3.44017	0.0065305	0.035716
ppp1r3ab	ENSDARG00000088813	-7.87978	4.9021e-07	2.0147e-05		elapor2b	ENSDARG00000004386	3.3107	0.00267377	0.0183276
si:dkey-79f11.4	ENSDARG00000111120	-7.8475	0.000108374	0.00152554		NA	ENSDARG00000097108	3.25515	0.00783279	0.0407209
si:ch211-201h21.5	ENSDARG00000056203	-7.70382	4.19121e-05	0.000714222		NA	ENSDARG00000093794	3.22654	1.90591e-06	6.06157e-05
si:dkey-219e21.4	ENSDARG00000096804	-7.692	4.23951e-10	5.05716e-08		si:ch211-186j3.6	ENSDARG00000078088	3.22064	8.35436e-05	0.00123441
fam20cb	ENSDARG00000090338	-7.58044	0.00363992	0.0232021		hydin	ENSDARG00000056764	3.20525	5.54368e-08	3.24703e-06
hoxc5a	ENSDARG00000070340	-7.56226	4.31347e-09	3.8011e-07		her15.2	ENSDARG00000054560	3.19429	2.71527e-05	0.00050112
g6pc1a.1	ENSDARG00000031616	-7.52803	0.0003845	0.00410274		lrrc3	ENSDARG00000078415	3.18894	0.00197996	0.0146719
acot22	ENSDARG00000058945	-7.50324	0.000266421	0.00308767		si:dkeyp-50b9.1	ENSDARG00000097421	3.18076	0.00046952	0.00480148
kcna6a	ENSDARG00000046014	-7.49832	0.000225955	0.00270027		si:ch211-10a23.2	ENSDARG00000060656	3.15353	1.71954e-07	8.71486e-06
ctrb.3	ENSDARG00000039730	-7.43573	0.00466758	0.0278305		irx1a	ENSDARG00000101831	3.11104	1.75185e-18	2.14197e-15
LOC793843	ENSDARG00000112021	-7.43025	4.08851e-10	4.91712e-08		sall4	ENSDARG00000044485	3.10372	6.02012e-05	0.000949005
clcn1a	ENSDARG00000062084	-7.41317	5.57829e-08	3.25755e-06		bif1.1	ENSDARG00000102731	3.09655	0.0062959	0.0346949
myha	ENSDARG00000095930	-7.40812	0.00330091	0.0216117		asb15b	ENSDARG00000045863	3.09622	0.00557184	0.0316774
si:dkey-33c12.3	ENSDARG00000057881	-7.40282	0.000137126	0.00184371		irx2a	ENSDARG00000001785	3.09126	1.21021e-18	1.57836e-15
uraha	ENSDARG00000100719	-7.39326	8.4273e-06	0.000194414		rasgrf2b	ENSDARG00000002816	3.07518	0.000249505	0.00293175
fgf12b	ENSDARG00000113525	-7.39053	0.000153088	0.00202553		foxj1b	ENSDARG00000088290	3.07275	0.000718667	0.00662237
vwa2	ENSDARG00000075441	-7.36382	0.00027076	0.00312315		acana	ENSDARG00000035891	3.06045	8.48273e-17	6.63791e-14
cnp4l	ENSDARG00000097093	-7.3501	2.44826e-06	7.30102e-05		mpped2	ENSDARG00000034443	3.03316	2.19049e-09	2.09036e-07
rsad1	ENSDARG00000077698	-7.31881	0.00539157	0.0309312		zgc:153704	ENSDARG00000045979	3.02614	2.78249e-10	3.62627e-08
NA	ENSDARG00000097054	-7.29773	2.30515e-06	7.00244e-05		cckar	ENSDARG00000052089	2.99933	1.58785e-07	8.21637e-06
cpa1	ENSDARG00000030915	-7.22303	0.00672354	0.0364457		hbae1.2	ENSDARG00000088330	2.97142	2.79797e-07	1.29096e-05
NA	ENSDARG00000058280	-7.21089	0.000629055	0.00600595		tmem37	ENSDARG00000059305	2.93044	4.29292e-07	1.80997e-05
zgc:92590	ENSDARG00000040282	-7.20068	0.000332512	0.0036876		gpr137bb	ENSDARG00000077608	2.9198	0.00518411	0.0300354
gucy1a1	ENSDARG00000013787	-7.20016	0.000258748	0.00301842		hhatlb	ENSDARG00000005139	2.81278	1.74739e-09	1.7092e-07
phka1b	ENSDARG00000105039	-7.19948	0.000175977	0.00227087		NA	ENSDARG00000018117	2.77325	0.00292799	0.0196716
NA	ENSDARG00000111249	-7.11246	0.000185563	0.00235169		mdga1	ENSDARG00000074376	2.77081	7.42821e-15	3.09187e-12
gja2	ENSDARG00000004082	-7.08529	0.00745779	0.0392642		fitm1l	ENSDARG00000056464	2.69383	6.16902e-11	9.91608e-09
NA	ENSDARG00000097608	-7.06859	2.07007e-06	6.44358e-05		NA	ENSDARG00000093836	2.67064	0.00155259	0.0121396
NA	ENSDARG00000117001	-7.04351	0.00132125	0.0107296		bcan	ENSDARG00000099412	2.66668	0.000119101	0.00164429
nox5	ENSDARG00000079773	-7.03267	0.000417302	0.0043646		NA	ENSDARG00000004763	2.6564	0.00138366	0.0110982
lepb	ENSDARG00000045548	-7.02425	0.00862157	0.0438312		thrsp	ENSDARG00000099399	2.60802	3.29747e-07	1.45767e-05
tnnc2.1	ENSDARG00000095002	-6.95746	0.00970833	0.047997		fgf3	ENSDARG00000101540	2.59033	9.32311e-08	5.19624e-06
hoxc6a	ENSDARG00000070343	-6.89994	3.9418e-08	2.47953e-06		NA	ENSDARG00000102813	2.5781	1.55437e-06	5.15391e-05
inavaa	ENSDARG00000078155	-6.87398	0.0100573	0.0491634		prdm16	ENSDARG00000078324	2.56631	1.82397e-17	1.55141e-14
pvalb1	ENSDARG00000037789	-6.81912	0.000711558	0.00657234		gipr	ENSDARG00000025478	2.55946	3.9507e-06	0.000107643
cel.2	ENSDARG00000029822	-6.81716	0.00134651	0.0108831		plvapa	ENSDARG00000076972	2.55933	1.70997e-08	1.23282e-06
sema6bb	ENSDARG00000061976	-6.76146	0.00123119	0.0101886		fzd10	ENSDARG00000068213	2.55032	5.15759e-12	1.12109e-09
il11a	ENSDARG00000037859	-6.71938	6.66339e-05	0.00103293		syt5a	ENSDARG00000037941	2.52753	3.95474e-05	0.000681643
tnni2b.2	ENSDARG00000029995	-6.71807	0.000181934	0.00231266		cers3a	ENSDARG00000078541	2.52235	7.88062e-09	6.2926e-07
NA	ENSDARG00000097436	-6.62975	0.00131881	0.0107187		NA	ENSDARG00000112015	2.51784	0.00374074	0.0236676
NA	ENSDARG00000098064	-6.58313	0.000874951	0.0077311		zpld1b	ENSDARG00000063372	2.50492	4.75966e-06	0.000123166
itgb3a	ENSDARG00000056767	-6.52884	0.00205157	0.0151075		gpr22a	ENSDARG00000004592	2.49028	2.43977e-08	1.65727e-06
hoxb7a	ENSDARG00000056030	-6.50678	0.00183124	0.0137999		LOC103908760	ENSDARG00000105320	2.47138	1.21925e-05	0.00026473
pvalb2	ENSDARG00000002768	-6.46604	3.88765e-06	0.000106369		mir1-2	ENSDARG00000103352	2.46027	0.00106411	0.00909049
kcnk9	ENSDARG00000104563	-6.46131	0.00281145	0.0190313		NA	ENSDARG00000096518	2.45624	0.00487111	0.0287722
tnni2a.3	ENSDARG00000013752	-6.44349	0.00142112	0.0113336		slc22a16	ENSDARG00000015869	2.44189	2.93752e-11	5.04094e-09
fthl29	ENSDARG00000113977	-6.44288	1.13961e-06	4.01697e-05		myh7	ENSDARG00000079564	2.41126	4.69196e-11	7.77871e-09
NA	ENSDARG00000092719	-6.3949	0.00250072	0.0174115		myh7l	ENSDARG00000079782	2.39921	7.03415e-13	1.85958e-10
NA	ENSDARG00000110596	-6.38513	0.00775204	0.0403978		efnb3b	ENSDARG00000042277	2.39363	1.39739e-19	2.616e-16
nme4	ENSDARG00000088390	-6.32429	0.00278052	0.018848		cd248a	ENSDARG00000103713	2.38769	2.96732e-14	1.0366e-11
myhz2	ENSDARG00000012944	-6.31772	0.00471777	0.0280784		NA	ENSDARG00000092738	2.38026	2.38508e-06	7.18942e-05
nppal	ENSDARG00000052948	-6.31381	0.000774766	0.00702834		rhcgb	ENSDARG00000100265	2.37067	6.27254e-05	0.000982119
LOC110438229	ENSDARG00000090469	-6.3	0.00472243	0.0280976		sorcs3b	ENSDARG00000077349	2.36616	0.000316653	0.00355199
NA	ENSDARG00000103069	-6.27776	3.50918e-05	0.000617358		sp7	ENSDARG00000019516	2.36408	5.21627e-05	0.000847557
ankrd29	ENSDARG00000057159	-6.26742	0.00500817	0.0293954		LOC100537363	ENSDARG00000091130	2.35724	0.000275011	0.00317032
kcnj12b	ENSDARG00000062618	-6.26195	8.86888e-05	0.0012977		NA	ENSDARG00000078636	2.3526	7.87701e-11	1.21534e-08
six1a	ENSDARG00000039304	-6.15645	1.92305e-09	1.86797e-07		tmem82	ENSDARG00000097606	2.34987	5.86107e-10	6.51478e-08
uts2r3	ENSDARG00000040816	-6.13187	0.00573449	0.0323856		cyp1b1	ENSDARG00000068934	2.33089	2.34068e-10	3.13635e-08
si:dkey-85k7.12	ENSDARG00000078731	-6.04082	4.55847e-06	0.000119381		slc2a1a	ENSDARG00000001437	2.32734	2.08318e-16	1.31462e-13
pdzk1ip1	ENSDARG00000017127	-5.99713	0.00390409	0.0244246		gabrr3a	ENSDARG00000027153	2.31432	6.03567e-05	0.000950691
neb	ENSDARG00000032630	-5.94207	0.000119805	0.00165285		mdkb	ENSDARG00000020708	2.30327	1.76125e-10	2.46109e-08
ssbp2a	ENSDARG00000057395	-5.92228	0.00655664	0.0358189		cdkn1ca	ENSDARG00000010878	2.25094	2.62451e-06	7.72078e-05
LOC100330694	ENSDARG00000102116	-5.90677	3.27075e-05	0.000583278		mecom	ENSDARG00000060808	2.24173	1.08387e-05	0.000241776
prss59.2	ENSDARG00000073742	-5.89484	0.00119743	0.00994287		NA	ENSDARG00000095385	2.24035	7.25557e-07	2.81629e-05
LOC100006797	ENSDARG00000089562	-5.86745	0.000113859	0.00159102		coro2bb	ENSDARG00000063604	2.23557	0.000120432	0.00165799
mybpc2b	ENSDARG00000021265	-5.86615	0.00614879	0.0340429		si:ch211-51a6.2	ENSDARG00000030967	2.2329	2.01156e-06	6.31655e-05
NA	ENSDARG00000117644	-5.85177	0.00555585	0.0316141		plppr2b	ENSDARG00000044600	2.22706	9.55376e-05	0.00137832
NA	ENSDARG00000117338	-5.79246	4.87252e-05	0.000800346		hbae1.3	ENSDARG00000089124	2.22413	2.29452e-05	0.000440075
ms4a17a.7	ENSDARG00000043796	-5.78617	5.68252e-05	0.000904533		gpm6aa	ENSDARG00000055455	2.21278	9.73987e-16	5.44403e-13
pcyt1ba	ENSDARG00000058162	-5.77434	0.000115055	0.00160315		hey2	ENSDARG00000013441	2.2126	1.08673e-29	7.08658e-26
tpma	ENSDARG00000033683	-5.76365	0.000165833	0.00216423		gsdf	ENSDARG00000075301	2.20838	3.45273e-08	2.20738e-06
pbx3b	ENSDARG00000013615	-5.75827	1.78784e-07	9.01431e-06		avpr1aa	ENSDARG00000077083	2.20779	2.09649e-13	5.944e-11
NA	ENSDARG00000096350	-5.7502	0.00176099	0.0134015		tnni4a	ENSDARG00000099870	2.20641	4.31232e-13	1.1882e-10
LOC100331996	ENSDARG00000098037	-5.74092	0.000615243	0.00592323		pald1b	ENSDARG00000039352	2.17002	0.00190956	0.0142638
col12a1b	ENSDARG00000019601	-5.70408	0.00614077	0.0340429		LOC108191292	ENSDARG00000095041	2.16863	3.35581e-09	3.01145e-07
sox8b	ENSDARG00000037782	-5.66603	0.00911967	0.0458107		brsk2a	ENSDARG00000061421	2.16504	0.00212569	0.0154574
NA	ENSDARG00000110574	-5.62287	0.00945803	0.0470242		acta1a	ENSDARG00000036371	2.16389	6.69257e-15	2.84623e-12
si:ch211-132g1.6	ENSDARG00000093102	-5.60257	0.000436482	0.00452992		map3k15	ENSDARG00000013310	2.1628	4.5738e-07	1.90783e-05
LOC101883900	ENSDARG00000103769	-5.5949	4.43117e-05	0.000746658		hhla2a.1	ENSDARG00000043182	2.15783	1.99312e-12	4.69777e-10
chrnd	ENSDARG00000019342	-5.58276	0.00206804	0.0151923		NA	ENSDARG00000096693	2.14719	1.11692e-05	0.000246897
cabp2b	ENSDARG00000052277	-5.50251	0.00172489	0.0131812		fzd5	ENSDARG00000025420	2.14433	1.43715e-12	3.55885e-10
mybpha	ENSDARG00000058799	-5.48689	0.00712576	0.0379944		igf1rb	ENSDARG00000034434	2.1415	1.27553e-06	4.38685e-05
spink4	ENSDARG00000091609	-5.44374	0.000250702	0.00294033		slc35f1	ENSDARG00000053003	2.13783	4.50376e-05	0.000756283
NA	ENSDARG00000096963	-5.37546	0.00427984	0.0261155		smoc2	ENSDARG00000088157	2.13711	1.931e-05	0.000383125
cxcl8b.1	ENSDARG00000102299	-5.35552	0.00171556	0.0131253		NA	ENSDARG00000111820	2.13401	0.00518948	0.0300354
myhc4	ENSDARG00000035438	-5.25077	0.00355757	0.0228186		zgc:110699	ENSDARG00000017474	2.13364	2.66927e-07	1.24016e-05
pvalb4	ENSDARG00000024433	-5.1488	0.00714576	0.0380595		gch2	ENSDARG00000099101	2.12601	4.00612e-07	1.71744e-05
LOC553492	ENSDARG00000117211	-5.1385	0.000225947	0.00270027		sctr	ENSDARG00000101077	2.1254	1.50924e-09	1.52192e-07
si:ch211-137i24.12	ENSDARG00000094537	-5.1354	1.46031e-06	4.8918e-05		LOC108181664	ENSDARG00000051823	2.10141	1.05647e-06	3.78272e-05
fap	ENSDARG00000078468	-5.10011	2.6546e-06	7.76528e-05		hrh3	ENSDARG00000035942	2.08353	4.38828e-05	0.000741987
cavin4a	ENSDARG00000038658	-5.00128	0.00505257	0.0295496		adcy6b	ENSDARG00000027797	2.07778	2.20983e-08	1.52221e-06
cacng1a	ENSDARG00000008772	-4.95322	0.00344498	0.0222496		sorcs3a	ENSDARG00000103535	2.07411	0.00210308	0.0153661
NA	ENSDARG00000095409	-4.93729	0.000346494	0.00380171		rrad	ENSDARG00000052011	2.07313	9.16779e-18	8.15225e-15
klhl40b	ENSDARG00000019125	-4.9345	0.000792034	0.00715354		erbb3a	ENSDARG00000006202	2.06528	0.00116471	0.00973726
illr4	ENSDARG00000008075	-4.81331	0.00257457	0.0178133		ntn1b	ENSDARG00000022531	2.06379	0.000176496	0.00227607
itgb3bp	ENSDARG00000097493	-4.77324	0.000626139	0.00598475		cthl	ENSDARG00000032206	2.06036	4.69752e-10	5.47009e-08
loxl3a	ENSDARG00000076306	-4.7723	0.00995284	0.0488478		kbtbd13b	ENSDARG00000013907	2.05521	1.44515e-05	0.00030108
foxo6a	ENSDARG00000100486	-4.72481	9.12339e-07	3.37393e-05		nlgn3a	ENSDARG00000104786	2.04872	5.65723e-05	0.000902308
NA	ENSDARG00000117266	-4.71298	0.00160183	0.0124316		kcnj14	ENSDARG00000075914	2.04783	7.9286e-15	3.10214e-12
got1l1	ENSDARG00000053644	-4.69561	0.000222721	0.0026747		si:dkey-37g12.1	ENSDARG00000060264	2.0402	0.000213925	0.00259455
LOC793750	ENSDARG00000103305	-4.61498	0.000879988	0.00776405		NA	ENSDARG00000100041	2.03932	1.64507e-05	0.000334885
myl1	ENSDARG00000014196	-4.57743	0.00168496	0.0129427		ccbe1	ENSDARG00000086158	2.01594	6.90128e-09	5.64894e-07
mylz3	ENSDARG00000017441	-4.56676	0.00146168	0.0115816		lrrtm2	ENSDARG00000071374	2.01576	0.00032371	0.00361458
NA	ENSDARG00000113315	-4.51228	0.00206687	0.0151894		crtac1a	ENSDARG00000059826	2.01513	2.32338e-15	1.13631e-12
adam28	ENSDARG00000035514	-4.48174	2.0948e-05	0.000408987		fgf14	ENSDARG00000040982	2.01376	7.06592e-11	1.12383e-08
zgc:172106	ENSDARG00000017984	-4.46918	0.000114534	0.00159741		zfyve9b	ENSDARG00000100764	2.00121	1.27818e-06	4.38685e-05
fkbp15a	ENSDARG00000095142	-4.46773	9.32222e-05	0.0013539		slc25a13	ENSDARG00000099353	2.0002	2.74245e-05	0.000505009
pvalb3	ENSDARG00000022817	-4.44967	1.3488e-05	0.000285261		cd36	ENSDARG00000032639	1.99903	3.56277e-08	2.27031e-06
NA	ENSDARG00000109686	-4.43566	3.80081e-06	0.000104139		tox3	ENSDARG00000073957	1.97021	3.6675e-08	2.32946e-06
tmem169a	ENSDARG00000027131	-4.43386	0.00250058	0.0174115		pkib	ENSDARG00000053110	1.96937	1.60466e-19	2.616e-16
pfkfb1	ENSDARG00000037140	-4.41647	0.00616003	0.0340902		mir133a-1	ENSDARG00000104548	1.9684	0.00195759	0.0145392
zgc:193593	ENSDARG00000096843	-4.39855	6.76177e-19	9.4486e-16		si:ch73-181m17.1	ENSDARG00000097080	1.96776	1.30827e-07	6.89855e-06
NA	ENSDARG00000096747	-4.39769	0.000611541	0.00590211		si:dkey-221h15.4	ENSDARG00000041873	1.96666	2.46621e-09	2.29745e-07
smyd1a	ENSDARG00000009280	-4.3818	0.00193645	0.0144151		NA	ENSDARG00000105463	1.9646	0.000422497	0.00440582
actc1b	ENSDARG00000099197	-4.35328	0.0055966	0.0317904		nin	ENSDARG00000060298	1.96374	2.72499e-15	1.26926e-12
serpine1	ENSDARG00000056795	-4.33989	4.12762e-06	0.000110615		calcrl2	ENSDARG00000033955	1.9622	0.00025633	0.00299557
igfbp6a	ENSDARG00000070941	-4.32066	5.80934e-06	0.000142774		NA	ENSDARG00000117253	1.94897	6.34799e-08	3.62057e-06
mmp13b	ENSDARG00000100794	-4.29065	0.000567235	0.00554286		myh7bb	ENSDARG00000035322	1.94277	9.5143e-06	0.000214929
hivep3a	ENSDARG00000075928	-4.25375	5.60637e-06	0.000139212		hsd20b2	ENSDARG00000031336	1.94128	0.00343604	0.0222286
cthrc1a	ENSDARG00000087198	-4.23527	1.39638e-08	1.05472e-06		tdgf1	ENSDARG00000035095	1.94061	2.13422e-10	2.87943e-08
dnah7	ENSDARG00000060165	-4.16122	0.0012454	0.0102714		LOC101884800	ENSDARG00000098720	1.93494	0.0018086	0.0136585
klhl41b	ENSDARG00000006757	-4.14152	0.000177588	0.00228112		NA	ENSDARG00000104999	1.93229	1.49441e-12	3.65439e-10
gpr180	ENSDARG00000099851	-4.13133	0.00539689	0.0309526		rcan3	ENSDARG00000032623	1.93063	0.00397391	0.0247506
si:ch211-284o19.8	ENSDARG00000053836	-4.0997	5.14566e-05	0.000837476		chrnb1	ENSDARG00000069660	1.92995	1.7248e-11	3.18323e-09
tnnt3b	ENSDARG00000068457	-4.0963	0.00645092	0.0353698		nitr1o	ENSDARG00000069773	1.90693	8.42467e-06	0.000194414
si:ch211-214j24.14	ENSDARG00000096037	-4.06996	0.00411602	0.0253932		cers4a	ENSDARG00000031387	1.9061	4.65215e-06	0.000121185
evlb	ENSDARG00000099720	-4.06296	0.00250217	0.0174137		mmp17a	ENSDARG00000078915	1.90248	2.95955e-08	1.93638e-06
il11b	ENSDARG00000058557	-4.05932	0.000621005	0.00594942		pfkfb4a	ENSDARG00000055540	1.89822	9.45209e-14	3.08185e-11
nts	ENSDARG00000057887	-4.04469	0.00111856	0.00944022		ccdc78	ENSDARG00000030095	1.88259	2.90514e-07	1.31864e-05
slc7a11	ENSDARG00000071384	-4.01541	0.000530925	0.00527233		zgc:174696	ENSDARG00000110658	1.88141	0.00614858	0.0340429
tncb	ENSDARG00000021948	-3.9998	0.00132263	0.0107364		hspb6	ENSDARG00000077236	1.8748	4.00311e-08	2.50201e-06
NA	ENSDARG00000096387	-3.9932	0.00342002	0.022169		zgc:158482	ENSDARG00000067520	1.87261	0.000466595	0.00478156
tnni2a.2	ENSDARG00000005841	-3.98944	7.42725e-05	0.00112723		lmod2a	ENSDARG00000045634	1.86502	2.60204e-06	7.66623e-05
avpr2aa	ENSDARG00000007436	-3.93562	0.00541478	0.0310279		mylk4b	ENSDARG00000055412	1.86072	2.47149e-06	7.33683e-05
cxcl8a	ENSDARG00000104795	-3.92875	2.09691e-07	1.0359e-05		otomp	ENSDARG00000040306	1.85774	0.00563625	0.0319415
NA	ENSDARG00000115038	-3.91616	0.00307987	0.0204659		sox17	ENSDARG00000101717	1.85349	4.6696e-06	0.000121394
adpgk2	ENSDARG00000062785	-3.90118	0.00567852	0.0321345		NA	ENSDARG00000097033	1.83027	4.33536e-06	0.000114767
pdk3b	ENSDARG00000099791	-3.89642	0.00474888	0.0282035		pcdh18b	ENSDARG00000052494	1.81926	0.000680534	0.0063761
LOC100007086	ENSDARG00000096257	-3.89043	0.000634061	0.00604195		si:dkey-22n8.3	ENSDARG00000089853	1.81735	0.00862684	0.0438355
hoxc3a	ENSDARG00000070339	-3.88245	3.32052e-07	1.46096e-05		fam83c	ENSDARG00000075296	1.81664	8.09224e-09	6.43531e-07
NA	ENSDARG00000100621	-3.84778	0.00103041	0.00886053		aglb	ENSDARG00000100352	1.81546	4.7717e-08	2.89903e-06
olfm1b	ENSDARG00000014053	-3.84503	0.000306041	0.00345077		apobec2b	ENSDARG00000113992	1.81232	5.28499e-11	8.68825e-09
alox5b.2	ENSDARG00000043089	-3.82922	6.28446e-06	0.000151221		crispld1a	ENSDARG00000077275	1.80904	9.21692e-06	0.000208935
neu3.4	ENSDARG00000096381	-3.80994	0.00227617	0.0162632		scarb2b	ENSDARG00000100753	1.80801	1.3469e-15	7.12149e-13
myadmb	ENSDARG00000038709	-3.80411	3.2698e-06	9.23047e-05		nhsl1a	ENSDARG00000054537	1.80386	2.73537e-08	1.82014e-06
nradd	ENSDARG00000057143	-3.78543	0.000132991	0.001798		myo15aa	ENSDARG00000075292	1.80271	0.000341886	0.00376582
mamdc2b	ENSDARG00000073695	-3.76989	0.00394238	0.0245855		gfod2	ENSDARG00000061145	1.80119	5.02644e-08	3.01119e-06
LOC101884319	ENSDARG00000117519	-3.76412	0.000130747	0.00177256		zgc:114046	ENSDARG00000091728	1.79951	4.37665e-09	3.83948e-07
tm4sf21b	ENSDARG00000056762	-3.72274	1.00457e-06	3.63935e-05		LOC100535468	ENSDARG00000101112	1.79077	2.93369e-05	0.000533004
cacna1sb	ENSDARG00000042552	-3.72124	0.000495806	0.00501523		acsl1b	ENSDARG00000003854	1.79018	2.05954e-14	7.60203e-12
efcab6	ENSDARG00000020735	-3.71894	0.000494914	0.00501139		metrn	ENSDARG00000030367	1.78872	7.99249e-20	1.95446e-16
foxp3a	ENSDARG00000055750	-3.71764	0.00407354	0.0252026		gfra3	ENSDARG00000087704	1.7827	1.85397e-13	5.33371e-11
zgc:110286	ENSDARG00000074210	-3.71755	0.00507541	0.0296477		pla2g10	ENSDARG00000099344	1.78143	6.48001e-09	5.37154e-07
cpeb1a	ENSDARG00000045932	-3.71327	1.28797e-06	4.405e-05		galnt18b	ENSDARG00000059438	1.77758	2.18772e-05	0.00042477
c3a.4	ENSDARG00000093198	-3.70074	4.24684e-07	1.7944e-05		LOC794549	ENSDARG00000112954	1.77531	2.53786e-11	4.43287e-09
zgc:153932	ENSDARG00000052779	-3.69951	0.00670572	0.0364096		mgat5b	ENSDARG00000115505	1.77187	8.98548e-05	0.00131083
si:ch73-359m17.2	ENSDARG00000102119	-3.65168	9.51528e-05	0.00137378		matn4	ENSDARG00000015947	1.76685	5.70682e-07	2.29717e-05
crabp2b	ENSDARG00000030449	-3.64224	2.93952e-10	3.73415e-08		cxcl12b	ENSDARG00000055100	1.7653	5.61782e-07	2.26601e-05
NA	ENSDARG00000105494	-3.6388	9.75102e-08	5.40394e-06		slc25a47a	ENSDARG00000059923	1.76475	1.49786e-08	1.12271e-06
LOC100005723	ENSDARG00000052626	-3.60214	0.00298868	0.0199753		zgc:172120	ENSDARG00000069199	1.76188	4.76637e-05	0.000789093
tnfrsf9a	ENSDARG00000060498	-3.59343	7.71559e-09	6.23136e-07		sat1a.1	ENSDARG00000035652	1.75206	6.70281e-16	3.97355e-13
si:ch211-67e16.11	ENSDARG00000095580	-3.59294	0.00522895	0.0301752		fzd8a	ENSDARG00000045444	1.74784	0.000277322	0.00319132
crb3a	ENSDARG00000102948	-3.5923	0.0077044	0.0401923		LOC108183408	ENSDARG00000092717	1.74698	1.11347e-06	3.93192e-05
NA	ENSDARG00000117497	-3.58505	0.00758153	0.0397527		NA	ENSDARG00000042872	1.74471	2.85791e-10	3.65421e-08
csf1b	ENSDARG00000068263	-3.56858	4.80361e-08	2.90938e-06		wfikkn2a	ENSDARG00000013460	1.74388	0.00429855	0.0262134
myoz1a	ENSDARG00000056209	-3.51288	0.00178543	0.0135381		bbox1	ENSDARG00000036135	1.7427	2.67007e-08	1.78275e-06
sycp1	ENSDARG00000003904	-3.49467	0.00973486	0.0480917		nr2f6b	ENSDARG00000003165	1.7381	8.10147e-12	1.63391e-09
ctsl.1	ENSDARG00000003902	-3.43373	0.00109438	0.0092832		LOC100537809	ENSDARG00000059409	1.73772	0.00234185	0.0166051
xirp2b	ENSDARG00000091090	-3.43323	0.00483116	0.0285967		NA	ENSDARG00000117155	1.73332	7.6428e-10	8.39979e-08
nptx2b	ENSDARG00000045164	-3.42725	0.0031268	0.0207284		rdh5	ENSDARG00000008306	1.72761	2.12313e-06	6.58237e-05
spink2.7	ENSDARG00000102271	-3.41541	8.0763e-11	1.2206e-08		epas1a	ENSDARG00000008697	1.72628	7.13104e-11	1.12504e-08
LOC101884755	ENSDARG00000033587	-3.41234	1.79603e-08	1.28233e-06		otop2	ENSDARG00000006522	1.72047	0.00967501	0.0478807
hoxa5a	ENSDARG00000102501	-3.39916	0.00359203	0.0229794		grm6b	ENSDARG00000025671	1.71962	0.00373582	0.0236517
NA	ENSDARG00000052088	-3.39501	0.000164386	0.00214679		kcnn1a	ENSDARG00000091306	1.71594	2.86864e-05	0.00052497
krt93	ENSDARG00000044976	-3.37892	1.00289e-11	1.94253e-09		tesca	ENSDARG00000028346	1.71426	1.45154e-13	4.3025e-11
haspin	ENSDARG00000092290	-3.37847	0.0083798	0.042869		eva1bb	ENSDARG00000100698	1.70972	1.30459e-12	3.27201e-10
cldn33b	ENSDARG00000015964	-3.34884	1.08263e-10	1.61676e-08		ptpn5	ENSDARG00000074866	1.70774	3.00251e-05	0.000543368
angptl5	ENSDARG00000056630	-3.34349	0.00464002	0.02773		NA	ENSDARG00000083480	1.7041	5.46753e-06	0.000136604
si:ch211-225p5.8	ENSDARG00000070170	-3.33413	7.41305e-05	0.00112723		fgd4a	ENSDARG00000101471	1.70205	2.55504e-09	2.36892e-07
NA	ENSDARG00000074062	-3.30021	0.00549092	0.0313449		wdr17	ENSDARG00000075098	1.70067	9.30462e-05	0.00135235
gpr22b	ENSDARG00000045383	-3.29685	0.00116269	0.00972456		cpt1b	ENSDARG00000058285	1.70028	8.27624e-09	6.52855e-07
si:ch211-217k17.10	ENSDARG00000079345	-3.25467	0.000164361	0.00214679		zgc:91968	ENSDARG00000011076	1.69482	0.00599749	0.0334747
ccl38a.4	ENSDARG00000041917	-3.24252	2.18868e-06	6.75692e-05		slc34a2b	ENSDARG00000036864	1.68657	6.532e-12	1.38897e-09
alx4b	ENSDARG00000074442	-3.23211	1.25879e-06	4.34317e-05		bpgm	ENSDARG00000070826	1.6774	3.74803e-15	1.70518e-12
mfap4.8	ENSDARG00000093877	-3.21532	0.00021844	0.00263299		cd81b	ENSDARG00000022437	1.67571	3.67686e-10	4.49565e-08
cbarpb	ENSDARG00000071325	-3.20915	2.56802e-05	0.00047983		ly97.3	ENSDARG00000116628	1.67547	8.32987e-07	3.16422e-05
mfap4.7	ENSDARG00000092806	-3.2015	0.00474435	0.0281937		NA	ENSDARG00000117445	1.67532	2.02184e-07	1.00389e-05
vstm2l	ENSDARG00000098289	-3.19298	0.00297028	0.019893		trhra	ENSDARG00000076546	1.66958	0.000129551	0.00176246
htr2ab	ENSDARG00000058165	-3.1858	0.00209691	0.0153525		phka2	ENSDARG00000030687	1.66751	3.98416e-09	3.52679e-07
si:ch211-194m7.4	ENSDARG00000111882	-3.185	0.00335556	0.0218889		xkr6b	ENSDARG00000043410	1.66452	6.21583e-05	0.000974362
fkbp11	ENSDARG00000037000	-3.15428	0.00476451	0.0282792		si:dkeyp-41f9.4	ENSDARG00000092269	1.66016	0.00328195	0.021538
s100b	ENSDARG00000057598	-3.15164	1.04177e-16	7.27862e-14		kcnc4	ENSDARG00000061288	1.6522	0.000349733	0.00383081
dio2	ENSDARG00000094857	-3.12337	0.000933658	0.00812145		NA	ENSDARG00000096583	1.65176	0.000775501	0.00703018
LOC100332723	ENSDARG00000098538	-3.11548	0.00640304	0.0351763		slc9a5	ENSDARG00000078560	1.6491	0.000906782	0.00794419
slc2a3a	ENSDARG00000013295	-3.10898	4.04877e-06	0.000109647		si:dkey-183k8.2	ENSDARG00000089026	1.64439	4.0579e-06	0.000109647
mrc1a	ENSDARG00000102100	-3.10229	2.69806e-36	5.27822e-32		acadvl	ENSDARG00000016687	1.63832	4.53188e-09	3.94032e-07
spink2.10	ENSDARG00000102868	-3.09292	0.00146131	0.0115816		adra2b	ENSDARG00000102096	1.63693	2.96475e-05	0.000537529
c1qtnf6b	ENSDARG00000006544	-3.09166	4.89296e-07	2.0147e-05		NA	ENSDARG00000100065	1.63199	0.00179228	0.013569
sytl3	ENSDARG00000043468	-3.08623	0.000178449	0.00228618		NA	ENSDARG00000106630	1.63179	0.000248051	0.0029215
mfap4.1	ENSDARG00000090783	-3.08617	5.13e-10	5.80106e-08		NA	ENSDARG00000081443	1.63062	6.06331e-08	3.49901e-06
mcoln3a	ENSDARG00000078363	-3.07121	2.47467e-05	0.000466397		mlycd	ENSDARG00000104732	1.63038	8.56934e-12	1.69335e-09
NA	ENSDARG00000117263	-3.06584	4.28622e-06	0.00011362		ulk1a	ENSDARG00000062518	1.62941	8.77715e-09	6.84093e-07
pglyrp5	ENSDARG00000068382	-3.06321	0.00400789	0.0249147		pcdh7b	ENSDARG00000060610	1.62747	1.21516e-16	8.1973e-14
crhb	ENSDARG00000027657	-3.05091	3.33804e-06	9.40951e-05		si:ch211-202m22.1	ENSDARG00000094491	1.61609	0.00175246	0.0133606
ttbk1b	ENSDARG00000056659	-3.05072	0.0046012	0.0275692		dgat1a	ENSDARG00000103503	1.61528	0.00230637	0.0164191
spink2.4	ENSDARG00000100051	-3.04632	0.000462589	0.00474548		gls2b	ENSDARG00000002917	1.61265	2.6586e-11	4.60267e-09
LOC108191751	ENSDARG00000117474	-3.03667	2.94618e-08	1.9341e-06		slc23a1	ENSDARG00000015033	1.60188	7.72134e-05	0.00116016
ccl34a.4	ENSDARG00000090873	-3.03621	0.00382552	0.0240967		coq8ab	ENSDARG00000032426	1.59832	2.27727e-06	6.95918e-05
casp22	ENSDARG00000091926	-3.02174	3.58607e-05	0.00062806		plekha6	ENSDARG00000020328	1.59614	1.11626e-10	1.65434e-08
grna.2	ENSDARG00000088641	-3.01676	1.33064e-05	0.000283257		ppargc1a	ENSDARG00000067829	1.5959	3.79052e-07	1.64057e-05
lgals3bp.1	ENSDARG00000040528	-2.99133	0.000269158	0.00311386		nr1h5	ENSDARG00000031046	1.595	0.0036652	0.0233027
trip13	ENSDARG00000025043	-2.98234	0.00459362	0.0275575		pparab	ENSDARG00000054323	1.5934	6.0284e-10	6.66291e-08
csrp1b	ENSDARG00000030980	-2.97824	5.95996e-06	0.000145268		clcn2a	ENSDARG00000062427	1.59131	8.73133e-07	3.29053e-05
hspb15	ENSDARG00000078411	-2.95964	0.00693685	0.0372306		npnta	ENSDARG00000018721	1.59053	2.87694e-09	2.65479e-07
six4a	ENSDARG00000004695	-2.9561	0.00681774	0.0368237		lhcgr	ENSDARG00000026081	1.58767	0.000856618	0.00761033
sult5a1	ENSDARG00000007769	-2.94157	0.00232317	0.0164906		jam2a	ENSDARG00000058996	1.58523	3.08032e-09	2.8159e-07
NA	ENSDARG00000116123	-2.94051	0.00088754	0.00781547		NA	ENSDARG00000095608	1.58173	1.84147e-05	0.000367974
si:ch211-207l14.1	ENSDARG00000098376	-2.93969	0.0100137	0.0490337		ass1	ENSDARG00000103044	1.57822	1.69068e-05	0.000342743
tbx15	ENSDARG00000002582	-2.93732	0.000837569	0.00746489		ppfibp2a	ENSDARG00000061977	1.57818	2.03093e-09	1.94761e-07
zgc:113232	ENSDARG00000040118	-2.93232	0.00502571	0.029463		NA	ENSDARG00000080718	1.57639	3.72197e-07	1.61807e-05
si:ch211-194m7.8	ENSDARG00000104947	-2.91257	0.00131007	0.0106771		ncs1b	ENSDARG00000054186	1.57376	1.53943e-10	2.23081e-08
igdcc3	ENSDARG00000075158	-2.90974	0.00735747	0.0388696		epas1b	ENSDARG00000057671	1.57086	1.04329e-11	2.00097e-09
mis18bp1	ENSDARG00000042563	-2.90247	3.87828e-05	0.000671423		ccl20b	ENSDARG00000094511	1.56947	0.000748048	0.00683515
ftr06	ENSDARG00000053450	-2.89759	0.0081403	0.0418965		sox9a	ENSDARG00000003293	1.56449	5.96278e-06	0.000145268
snx10a	ENSDARG00000004405	-2.88898	0.00112146	0.00945655		slc25a55b	ENSDARG00000013749	1.56421	3.46891e-05	0.000611371
cdh23	ENSDARG00000007561	-2.88843	0.000533651	0.00529402		kctd5b	ENSDARG00000098817	1.56107	1.08152e-07	5.86087e-06
hspb9	ENSDARG00000078674	-2.88521	0.00019193	0.00239559		syt7b	ENSDARG00000078060	1.55817	0.000358183	0.00390587
pbld2	ENSDARG00000026359	-2.84235	0.00901224	0.045393		fabp3	ENSDARG00000023290	1.55469	1.58977e-12	3.83958e-10
hpse	ENSDARG00000063634	-2.82512	1.0768e-07	5.85148e-06		si:dkeyp-72g9.4	ENSDARG00000073704	1.55139	2.58056e-07	1.20486e-05
neu3.5	ENSDARG00000096368	-2.81061	4.15207e-18	4.12535e-15		g0s2	ENSDARG00000078859	1.54961	0.000555557	0.005478
evi5l	ENSDARG00000052766	-2.80856	3.62279e-10	4.4574e-08		fzd3a	ENSDARG00000021664	1.54865	1.62804e-06	5.34386e-05
spon2a	ENSDARG00000025465	-2.80233	7.83242e-15	3.10214e-12		NA	ENSDARG00000101501	1.54643	0.00172022	0.0131507
LOC103910140	ENSDARG00000101479	-2.79332	0.000174555	0.0022555		NA	ENSDARG00000117221	1.54121	0.000742435	0.0068125
ctss1	ENSDARG00000036940	-2.79305	0.00619188	0.0342179		sfrp2l	ENSDARG00000089563	1.53768	0.00208275	0.015266
si:ch211-264f5.2	ENSDARG00000078547	-2.77957	4.67872e-05	0.000780127		NA	ENSDARG00000113474	1.53548	2.29874e-05	0.000440453
LOC101883617	ENSDARG00000100839	-2.77373	0.000336664	0.0037231		zgc:194312	ENSDARG00000077414	1.53387	2.27111e-11	4.03907e-09
si:ch211-132g1.4	ENSDARG00000095102	-2.77297	8.11113e-11	1.2206e-08		gcdha	ENSDARG00000037057	1.53353	4.85841e-07	2.00517e-05
has1	ENSDARG00000042983	-2.77173	2.28282e-05	0.000438691		camk1gb	ENSDARG00000008788	1.53306	0.00411137	0.0253885
ckmb	ENSDARG00000040565	-2.74788	0.00686052	0.0369731		slitrk2	ENSDARG00000006636	1.53304	0.00691732	0.0371828
pex5lb	ENSDARG00000074403	-2.7451	0.00693302	0.0372203		vit	ENSDARG00000063631	1.53235	3.97325e-05	0.000684231
NA	ENSDARG00000109648	-2.72315	2.52753e-23	8.24102e-20		oxct1a	ENSDARG00000013063	1.52949	0.000293345	0.00334035
prss1	ENSDARG00000042993	-2.70934	0.00067989	0.0063761		si:ch211-168f7.5	ENSDARG00000088195	1.52854	2.48545e-07	1.17636e-05
galnt16	ENSDARG00000053190	-2.70734	1.62188e-08	1.18391e-06		pgpep1l	ENSDARG00000041092	1.52048	0.005766	0.0325101
si:ch211-194m7.5	ENSDARG00000098799	-2.69305	0.00371269	0.0235357		plcxd3	ENSDARG00000054794	1.51531	5.28935e-06	0.000133517
itln1	ENSDARG00000007534	-2.69158	0.00379034	0.0239195		si:dkeyp-115e12.6	ENSDARG00000090986	1.50897	3.0899e-07	1.38009e-05
spink2.2	ENSDARG00000103833	-2.68782	7.2161e-08	4.08001e-06		cpm	ENSDARG00000011769	1.50887	0.00806732	0.0416266
cyp24a1	ENSDARG00000103277	-2.67406	5.11897e-08	3.03462e-06		osbpl6	ENSDARG00000063730	1.50809	0.00103085	0.00886053
NA	ENSDARG00000117361	-2.67106	2.78057e-08	1.83771e-06		LOC100332538	ENSDARG00000060549	1.50408	4.74266e-07	1.96986e-05
camsap1a	ENSDARG00000019208	-2.66036	0.00123301	0.010195		sytl2a	ENSDARG00000061956	1.50405	2.74636e-05	0.000505009
ezra	ENSDARG00000020944	-2.65571	0.0098494	0.0485643		vldlr	ENSDARG00000006257	1.50387	1.12381e-11	2.13448e-09
mfap4.2	ENSDARG00000088745	-2.65543	4.51753e-13	1.22745e-10		slc18a2	ENSDARG00000015110	1.50218	0.00100309	0.0086485
saa	ENSDARG00000045999	-2.64447	0.00270711	0.0184914		LOC110438186	ENSDARG00000092980	1.4981	5.82845e-17	4.75092e-14
arsj	ENSDARG00000077590	-2.63936	0.000192853	0.00239694		pln	ENSDARG00000069404	1.49658	4.73382e-10	5.47975e-08
lect2.1	ENSDARG00000033227	-2.6375	3.26917e-05	0.000583278		itpk1a	ENSDARG00000013056	1.49502	0.00378665	0.0239044
cyp2k8	ENSDARG00000101190	-2.62821	0.000403434	0.00426385		NA	ENSDARG00000083462	1.49088	5.10029e-05	0.000831052
LOC797571	ENSDARG00000074322	-2.62504	2.4089e-27	9.42505e-24		elnb	ENSDARG00000069017	1.48795	0.000520559	0.00519841
pld1b	ENSDARG00000057125	-2.59269	2.31543e-07	1.11294e-05		drll.1	ENSDARG00000035151	1.4836	0.0081473	0.0419215
dusp14	ENSDARG00000057625	-2.58939	0.00170047	0.0130405		kif26ba	ENSDARG00000013343	1.47461	1.8933e-15	9.747e-13
si:dkeyp-75b4.10	ENSDARG00000079043	-2.58937	1.32395e-06	4.50443e-05		wasf3b	ENSDARG00000062948	1.46551	4.02805e-07	1.72054e-05
LOC101885516	ENSDARG00000117407	-2.58891	1.91177e-06	6.06157e-05		NA	ENSDARG00000094815	1.4625	5.41235e-07	2.20587e-05
amt	ENSDARG00000010862	-2.56095	0.00292816	0.0196716		cyp1d1	ENSDARG00000035569	1.46112	3.63402e-06	0.00010053
mmp9	ENSDARG00000042816	-2.55954	0.00456023	0.0274245		ND4L	ENSDARG00000063916	1.45901	9.3362e-10	1.00908e-07
stab2	ENSDARG00000045748	-2.55131	8.54763e-07	3.23438e-05		NA	ENSDARG00000081758	1.45837	5.75059e-09	4.84909e-07
mfap4.3	ENSDARG00000089667	-2.55026	3.24436e-09	2.92486e-07		foxo1a	ENSDARG00000099555	1.45345	7.37213e-05	0.00112234
gzmk	ENSDARG00000028780	-2.54516	1.34576e-05	0.000285235		cacng6b	ENSDARG00000046079	1.45026	7.61686e-07	2.93903e-05
LOC795173	ENSDARG00000096898	-2.53335	0.00224431	0.0161239		NA	ENSDARG00000083046	1.43905	3.75189e-18	4.07768e-15
si:dkey-78l4.1	ENSDARG00000093415	-2.52212	4.17712e-05	0.000713062		shisal1a	ENSDARG00000045594	1.4293	2.03181e-06	6.35971e-05
si:dkey-31f5.8	ENSDARG00000094428	-2.52212	0.000614129	0.00591541		itga8	ENSDARG00000078717	1.42697	0.00130055	0.0106322
apc2	ENSDARG00000063007	-2.51807	0.000877373	0.00774901		dre-mir-29b-1	ENSDARG00000080152	1.42195	0.0052007	0.0300417
pi15a	ENSDARG00000045378	-2.51748	0.00434936	0.0264572		abcc2	ENSDARG00000014031	1.42042	3.75183e-08	2.37531e-06
myof	ENSDARG00000006112	-2.51375	9.51092e-07	3.48431e-05		foxp2	ENSDARG00000005453	1.4179	4.62901e-05	0.000773333
bmp7a	ENSDARG00000018260	-2.5107	0.000786445	0.00711291		NA	ENSDARG00000086623	1.41656	3.92485e-06	0.000107237
nppb	ENSDARG00000052958	-2.51053	9.70685e-16	5.44403e-13		prodhb	ENSDARG00000086512	1.41484	1.90656e-05	0.000379046
lss	ENSDARG00000061274	-2.5018	6.55777e-05	0.00102115		ND4	ENSDARG00000063917	1.40814	1.99944e-08	1.39199e-06
tcf19l	ENSDARG00000040036	-2.49997	0.00107258	0.00914684		NA	ENSDARG00000083519	1.40725	2.5074e-11	4.41911e-09
NA	ENSDARG00000043309	-2.49947	0.00143839	0.0114387		oxtrb	ENSDARG00000044175	1.40571	0.0035326	0.0226956
NA	ENSDARG00000105415	-2.49615	0.00299887	0.0200297		kazald3	ENSDARG00000053509	1.40556	1.07613e-08	8.22354e-07
slc45a3	ENSDARG00000075975	-2.48124	0.000501232	0.00505704		pdk4	ENSDARG00000054848	1.40451	4.06947e-06	0.000109808
cldn5a	ENSDARG00000043716	-2.47966	1.71197e-07	8.69903e-06		ephb3a	ENSDARG00000031548	1.40286	2.28024e-06	6.95918e-05
spon2b	ENSDARG00000002732	-2.47924	8.46129e-07	3.20791e-05		spata6l	ENSDARG00000004874	1.40274	6.59166e-05	0.00102506
atp1a2a	ENSDARG00000010472	-2.47311	4.05329e-06	0.000109647		NA	ENSDARG00000115371	1.39874	0.00598963	0.0334404
mgp	ENSDARG00000086189	-2.46736	3.96409e-10	4.81674e-08		rca2.2	ENSDARG00000095512	1.39824	0.00653366	0.0357233
si:ch73-90p23.1	ENSDARG00000097901	-2.46391	0.00136073	0.0109637		wu:fb80c09	ENSDARG00000112959	1.39719	1.87174e-10	2.57865e-08
si:dkey-10o6.2	ENSDARG00000074628	-2.46086	2.14051e-05	0.000416664		spega	ENSDARG00000039256	1.3969	9.19329e-07	3.38697e-05
ccl20a.3	ENSDARG00000101040	-2.45871	3.15629e-09	2.85863e-07		uts2r	ENSDARG00000009624	1.39498	4.23979e-08	2.60009e-06
lbx2	ENSDARG00000025131	-2.45442	2.55267e-06	7.55489e-05		sema4d	ENSDARG00000067801	1.39488	1.27612e-14	4.89504e-12
rcn3	ENSDARG00000037961	-2.44426	0.00011668	0.00161888		myo1ea	ENSDARG00000036179	1.39476	3.60742e-35	3.5286e-31
mpx	ENSDARG00000019521	-2.43886	0.00318808	0.0210349		si:ch211-225b11.4	ENSDARG00000093563	1.39225	5.84241e-05	0.000925466
sost	ENSDARG00000061259	-2.43002	4.2175e-18	4.12535e-15		zbtb16b	ENSDARG00000074526	1.39091	0.000811487	0.0072855
cntnap5b	ENSDARG00000075189	-2.41985	6.17501e-07	2.45034e-05		g6pc1b	ENSDARG00000014967	1.39083	5.79638e-06	0.000142635
spink2.3	ENSDARG00000099689	-2.41388	1.78941e-06	5.75761e-05		NA	ENSDARG00000083118	1.3883	2.35084e-09	2.21104e-07
tmem220	ENSDARG00000088981	-2.41316	9.33176e-09	7.2157e-07		NA	ENSDARG00000081280	1.38783	9.18018e-07	3.38697e-05
il1b	ENSDARG00000098700	-2.40971	0.00734671	0.0388337		NA	ENSDARG00000080329	1.38761	1.08788e-09	1.15038e-07
cd180	ENSDARG00000093750	-2.40637	3.60553e-06	9.99079e-05		insm2	ENSDARG00000020655	1.38629	0.000376285	0.0040491
LOC101883528	ENSDARG00000046021	-2.40138	6.25093e-12	1.34381e-09		NA	ENSDARG00000082123	1.384	1.05768e-06	3.78272e-05
adgrg3	ENSDARG00000074782	-2.40032	2.60976e-12	6.00644e-10		cep44	ENSDARG00000053106	1.38388	0.000214484	0.00259972
si:dkey-102g19.3	ENSDARG00000086337	-2.39998	0.000395087	0.00419484		si:ch211-260e23.8	ENSDARG00000105232	1.38052	0.00765244	0.0400066
ptgis	ENSDARG00000060094	-2.3898	0.00504041	0.0295009		micu3b	ENSDARG00000074255	1.37653	7.79605e-05	0.0011678
tnfrsf18	ENSDARG00000076800	-2.37599	0.00997978	0.0489086		si:zfos-911d5.4	ENSDARG00000096738	1.37583	0.00135111	0.0109087
map7a	ENSDARG00000078241	-2.36957	1.94966e-08	1.36246e-06		stat2	ENSDARG00000031647	1.37351	0.000833585	0.00744291
gja12.2	ENSDARG00000041792	-2.36677	0.000488414	0.00496097		tmem269	ENSDARG00000079307	1.3729	0.000106943	0.00150838
thbs2b	ENSDARG00000073810	-2.35843	1.73429e-06	5.63588e-05		jam3a	ENSDARG00000114589	1.37217	1.88938e-05	0.000376395
thbs4b	ENSDARG00000020072	-2.35513	3.56296e-14	1.22285e-11		slc25a29	ENSDARG00000057352	1.36715	2.43913e-05	0.000461031
rhof	ENSDARG00000054389	-2.35083	0.00014036	0.00188202		ND2	ENSDARG00000063899	1.36415	2.76407e-07	1.27833e-05
cyp2k19	ENSDARG00000101861	-2.34384	0.00247623	0.0172762		tmem177	ENSDARG00000069301	1.36406	5.32542e-06	0.000134117
col11a1b	ENSDARG00000009014	-2.3355	2.45447e-06	7.30102e-05		si:ch211-243a20.3	ENSDARG00000092240	1.36164	3.91488e-05	0.000675964
snap23.2	ENSDARG00000055252	-2.33119	0.000948558	0.00824007		si:ch211-247n2.1	ENSDARG00000001712	1.35884	0.000162617	0.00213222
si:cabz01093077.1	ENSDARG00000105467	-2.32535	6.16785e-06	0.000149519		cacna1g	ENSDARG00000089913	1.35878	4.03305e-06	0.000109429
scamp5a	ENSDARG00000018743	-2.32436	3.56721e-06	9.89862e-05		tmcc2	ENSDARG00000046007	1.35872	4.93745e-05	0.00080965
il4i1	ENSDARG00000056804	-2.31937	0.000831751	0.00743672		eps8l3a	ENSDARG00000101979	1.35656	0.00451021	0.0271738
impdh1a	ENSDARG00000042336	-2.31402	0.00211058	0.0154065		slc6a2	ENSDARG00000016141	1.3537	2.45923e-05	0.000463933
cilp2	ENSDARG00000013687	-2.3131	5.66149e-08	3.29564e-06		igsf9bb	ENSDARG00000069467	1.35045	7.74023e-09	6.23136e-07
elovl2	ENSDARG00000045414	-2.31025	0.00145825	0.0115684		NA	ENSDARG00000117602	1.3484	4.40118e-05	0.000742884
foxg1c	ENSDARG00000068380	-2.30647	0.000587295	0.00570469		NA	ENSDARG00000080151	1.34683	2.92609e-06	8.4305e-05
NA	ENSDARG00000095438	-2.30249	0.0099195	0.0487944		ormdl3	ENSDARG00000025555	1.34527	2.51525e-08	1.69675e-06
glipr2l	ENSDARG00000016837	-2.29713	8.64387e-06	0.000198708		si:ch73-156l6.2	ENSDARG00000099842	1.34314	2.71761e-06	7.93502e-05
si:ch211-256m1.8	ENSDARG00000055172	-2.2886	0.00240228	0.0168985		pi15b	ENSDARG00000061292	1.34264	9.27978e-05	0.00134974
zgc:174904	ENSDARG00000059049	-2.28854	7.88979e-11	1.21534e-08		NA	ENSDARG00000081369	1.3422	1.32674e-07	6.97716e-06
kcnn1b	ENSDARG00000023546	-2.28245	0.00109053	0.00926362		adra1d	ENSDARG00000024101	1.34064	0.00244909	0.0171357
cxcr3.1	ENSDARG00000007358	-2.2823	2.49924e-06	7.40798e-05		ralba	ENSDARG00000040778	1.33936	2.25545e-19	3.39411e-16
si:ch211-266g18.9	ENSDARG00000075905	-2.27589	1.4612e-05	0.000303778		msrb1a	ENSDARG00000025436	1.33632	1.29529e-15	7.03884e-13
dpysl4	ENSDARG00000103490	-2.26945	1.7818e-05	0.000358615		adora1b	ENSDARG00000075694	1.33363	0.000232261	0.00276386
ptgs2a	ENSDARG00000004539	-2.2693	1.01253e-06	3.66139e-05		pcdh1b	ENSDARG00000036175	1.33138	0.00387631	0.0243286
gcshb	ENSDARG00000105187	-2.26827	1.62288e-06	5.33588e-05		ccn1l2	ENSDARG00000099985	1.33137	2.88524e-05	0.000527513
si:dkey-71l1.1	ENSDARG00000052411	-2.26642	0.0080228	0.0414882		NA	ENSDARG00000089622	1.33075	0.000269521	0.00311567
mfap4.10	ENSDARG00000096586	-2.25627	0.00157874	0.0122949		slc7a1a	ENSDARG00000016439	1.32883	1.71772e-08	1.23282e-06
sfxn1	ENSDARG00000019963	-2.25362	0.000788348	0.00712683		si:dkey-164f24.2	ENSDARG00000089418	1.32769	1.63964e-08	1.19243e-06
mxf	ENSDARG00000026049	-2.24688	0.000282928	0.00324439		smad3b	ENSDARG00000010207	1.32676	2.58995e-05	0.000483466
hk2	ENSDARG00000101482	-2.24422	1.56222e-06	5.17118e-05		LOC792443	ENSDARG00000108683	1.32629	0.00088492	0.00779806
vipr1a	ENSDARG00000028878	-2.24126	7.90813e-05	0.00117995		tp53inp2	ENSDARG00000088178	1.32384	1.61581e-08	1.1839e-06
prr5l	ENSDARG00000029431	-2.24102	0.000137802	0.00185153		LOC100334841	ENSDARG00000102675	1.32379	0.0040106	0.0249156
sytl1	ENSDARG00000070094	-2.23512	0.000324744	0.00362385		si:ch211-195o20.7	ENSDARG00000089221	1.32331	1.57862e-06	5.21417e-05
myo16	ENSDARG00000078582	-2.22699	0.000964576	0.00836436		cyp2aa1	ENSDARG00000099003	1.32264	3.30087e-07	1.45767e-05
si:ch211-223a10.1	ENSDARG00000075225	-2.22652	0.00576649	0.0325101		ndnf	ENSDARG00000062936	1.32092	3.4834e-06	9.73511e-05
si:dkeyp-77h1.4	ENSDARG00000058248	-2.22536	1.91035e-06	6.06157e-05		emilin1a	ENSDARG00000024537	1.31995	1.01568e-12	2.58048e-10
slc5a8l	ENSDARG00000003697	-2.2224	0.000177126	0.00227927		tnn	ENSDARG00000024829	1.3186	0.00512144	0.0297655
mllt11	ENSDARG00000071026	-2.21256	2.57839e-06	7.61951e-05		nanos1	ENSDARG00000109337	1.31707	2.09242e-07	1.0359e-05
fhl5	ENSDARG00000014805	-2.20605	1.97066e-05	0.000390202		paqr9	ENSDARG00000052059	1.31022	7.60997e-05	0.00115049
cdaa	ENSDARG00000111188	-2.20491	0.0014328	0.0114035		vgll3	ENSDARG00000038305	1.3102	0.00397821	0.0247616
thfp5	ENSDARG00000116837	-2.19665	0.00462357	0.0276608		hey1	ENSDARG00000070538	1.30963	0.00466149	0.0278111
si:ch211-133n4.7	ENSDARG00000095424	-2.19565	0.00552261	0.031464		ipo13a	ENSDARG00000076996	1.30942	1.31527e-06	4.48268e-05
lemd1	ENSDARG00000040161	-2.18906	0.00623311	0.0343876		mfn1b	ENSDARG00000079219	1.3081	4.1222e-11	6.95195e-09
slc2a6	ENSDARG00000058731	-2.18503	4.69384e-08	2.86061e-06		cnksr1	ENSDARG00000032932	1.30808	0.00180466	0.0136417
LOC108183485	ENSDARG00000113391	-2.1698	0.00358995	0.0229747		ppl	ENSDARG00000101043	1.30768	0.00271387	0.0185052
fstl1a	ENSDARG00000015559	-2.16713	4.75283e-16	2.90561e-13		slc43a1b	ENSDARG00000037748	1.30599	7.13505e-05	0.00109477
NA	ENSDARG00000111315	-2.16693	1.97643e-05	0.000390915		zbtb16a	ENSDARG00000007184	1.30508	0.00346338	0.0223444
slc16a9a	ENSDARG00000013926	-2.16208	1.3669e-07	7.16532e-06		b4galnt1a	ENSDARG00000061520	1.30473	3.35267e-05	0.000595715
LOC100151335	ENSDARG00000071139	-2.16169	5.6241e-06	0.000139271		xirp2a	ENSDARG00000071113	1.30199	4.77638e-09	4.13453e-07
zap70	ENSDARG00000015752	-2.15787	1.02196e-06	3.68867e-05		im:7148385	ENSDARG00000117646	1.29766	2.01285e-09	1.93977e-07
spink2.11	ENSDARG00000103336	-2.15673	0.000571119	0.00556415		si:ch1073-406l10.2	ENSDARG00000089645	1.2969	0.00360523	0.0230337
creb3l1	ENSDARG00000015793	-2.14878	0.000188435	0.00236791		c2cd4a	ENSDARG00000061416	1.29662	3.71135e-07	1.61704e-05
neflb	ENSDARG00000012426	-2.14821	0.000495582	0.00501523		ppp1r9alb	ENSDARG00000074575	1.29465	0.00175627	0.0133741
tuba4l	ENSDARG00000074289	-2.14515	0.00464127	0.02773		hadhaa	ENSDARG00000057128	1.29442	2.47514e-10	3.27169e-08
si:ch211-241b2.5	ENSDARG00000100899	-2.13856	5.23572e-05	0.000850011		cpeb3	ENSDARG00000060103	1.29286	8.3786e-08	4.68316e-06
xkr5b	ENSDARG00000097530	-2.13697	0.00155726	0.0121664		htra1a	ENSDARG00000032831	1.29263	0.00804658	0.0415783
spink2.5	ENSDARG00000101290	-2.1344	9.40855e-05	0.00136239		tmem88a	ENSDARG00000056920	1.29146	2.07177e-06	6.44358e-05
chl1a	ENSDARG00000077881	-2.12349	9.24024e-13	2.37851e-10		hand2	ENSDARG00000008305	1.29016	1.54671e-08	1.14615e-06
tubb5	ENSDARG00000037997	-2.11588	1.05106e-08	8.06351e-07		rasl12	ENSDARG00000002701	1.2895	1.9288e-09	1.86797e-07
si:ch73-335l21.4	ENSDARG00000091234	-2.10758	0.000105888	0.00149674		atp1a3b	ENSDARG00000104139	1.28886	0.000326796	0.00363865
LOC100334116	ENSDARG00000079076	-2.0999	0.00171111	0.0130991		pcdh18a	ENSDARG00000089805	1.28787	9.73506e-05	0.00140241
sfrp1b	ENSDARG00000057678	-2.09776	4.53491e-06	0.000118923		rps6ka5	ENSDARG00000060551	1.28748	1.60493e-10	2.29177e-08
pole	ENSDARG00000058533	-2.08603	0.000699747	0.00650316		klf11b	ENSDARG00000013794	1.28744	0.000398969	0.00422579
gpr184	ENSDARG00000102912	-2.08248	0.000140224	0.00188148		clmna	ENSDARG00000096867	1.28548	4.48843e-05	0.000755005
itih5	ENSDARG00000045517	-2.0738	5.10195e-05	0.000831052		NA	ENSDARG00000117617	1.28499	0.000171238	0.00221809
cldn3d	ENSDARG00000015955	-2.07175	6.63362e-12	1.39096e-09		s1pr3a	ENSDARG00000042470	1.28474	0.00260673	0.0179878
btr16	ENSDARG00000028850	-2.07081	0.00018335	0.00232763		avpr1ab	ENSDARG00000045788	1.28385	0.00669725	0.0364096
samd11	ENSDARG00000077852	-2.0682	9.00315e-07	3.3561e-05		flt1	ENSDARG00000019371	1.28308	4.77578e-05	0.000789093
cacnb4b	ENSDARG00000062174	-2.06445	0.00828348	0.0424659		pfkmb	ENSDARG00000060797	1.28245	0.000125177	0.00171488
gpx7	ENSDARG00000091511	-2.05602	0.00671856	0.0364321		mtus1a	ENSDARG00000071562	1.28214	0.000213496	0.00259095
NA	ENSDARG00000108953	-2.05593	2.32433e-09	2.19666e-07		si:ch211-28p3.4	ENSDARG00000091009	1.27815	0.000118336	0.00163687
si:ch73-127m5.1	ENSDARG00000060680	-2.05466	0.000624796	0.00597696		camk2a	ENSDARG00000053617	1.27634	0.000356003	0.00388861
oprd1b	ENSDARG00000037159	-2.05393	0.000710616	0.00656674		rcan2	ENSDARG00000021869	1.27448	2.97236e-12	6.68371e-10
si:ch1073-143l10.2	ENSDARG00000094899	-2.05378	2.35397e-06	7.13536e-05		tspeara	ENSDARG00000077580	1.2714	0.00559946	0.0317974
NA	ENSDARG00000095654	-2.0461	0.000512459	0.00514209		hrc	ENSDARG00000045947	1.27027	5.38566e-06	0.00013525
mrc2	ENSDARG00000078135	-2.03877	0.00803636	0.0415364		igfbp6b	ENSDARG00000090833	1.27002	1.53754e-05	0.000315956
zmp:0000000930	ENSDARG00000113257	-2.03734	0.00212208	0.0154443		ppp1r3aa	ENSDARG00000090468	1.26941	0.000832246	0.00743775
chad	ENSDARG00000045071	-2.03639	0.00404319	0.0250703		tnfrsf19	ENSDARG00000041869	1.2691	8.91424e-10	9.74242e-08
NA	ENSDARG00000091712	-2.03576	2.20185e-05	0.000426835		NA	ENSDARG00000082084	1.26674	1.60567e-08	1.18089e-06
gzm3.4	ENSDARG00000076814	-2.0292	0.000677165	0.00636411		dachd	ENSDARG00000069440	1.26568	2.17367e-07	1.06044e-05
myofl	ENSDARG00000017128	-2.02895	1.66944e-09	1.64946e-07		ccsapa	ENSDARG00000025325	1.26213	0.00364226	0.0232021
si:ch1073-376c22.1	ENSDARG00000102704	-2.02413	5.96074e-08	3.45e-06		prodha	ENSDARG00000086746	1.26159	0.000684323	0.0064024
gzm3.2	ENSDARG00000055986	-2.0133	0.000574956	0.00559596		rergla	ENSDARG00000019396	1.26121	0.000613313	0.00591174
dtl	ENSDARG00000023002	-2.01084	2.93434e-05	0.000533004		NA	ENSDARG00000095697	1.25972	8.65243e-05	0.00126887
gnaq	ENSDARG00000011487	-2.01003	0.00411927	0.0253972		pecam1a	ENSDARG00000060263	1.25905	1.45722e-09	1.48477e-07
ube2t	ENSDARG00000063285	-2.00621	0.00180899	0.0136585		tns1a	ENSDARG00000078842	1.25506	5.10106e-05	0.000831052
dhrs3a	ENSDARG00000044982	-2.00562	1.41695e-05	0.000297424		phkg1b	ENSDARG00000069498	1.24739	3.98992e-08	2.50175e-06
cd79a	ENSDARG00000037473	-2.00332	0.00340337	0.0220976		slc44a5b	ENSDARG00000057419	1.24621	5.48906e-06	0.000136968
fam184b	ENSDARG00000055099	-2.00028	0.00147965	0.0116908		kcnb2b	ENSDARG00000088842	1.24509	0.00388407	0.0243583
LOC566646	ENSDARG00000099839	-1.99894	0.000681554	0.00638059		ND5	ENSDARG00000063921	1.24407	3.8393e-07	1.65802e-05
ankrd22	ENSDARG00000002298	-1.99748	5.66395e-06	0.000139551		stat4	ENSDARG00000028731	1.24242	3.08939e-06	8.79734e-05
col12a1a	ENSDARG00000078322	-1.99717	7.29218e-06	0.000172083		notchl	ENSDARG00000088308	1.24125	4.24265e-07	1.7944e-05
si:zfos-2330d3.6	ENSDARG00000094845	-1.99566	8.75606e-06	0.000200579		txlnba	ENSDARG00000020594	1.24077	2.01799e-10	2.74153e-08
si:dkey-187i8.2	ENSDARG00000096624	-1.99195	9.91679e-05	0.00142335		zgc:153157	ENSDARG00000070423	1.24063	0.000441545	0.00456551
LOC101886206	ENSDARG00000109726	-1.99049	0.000600018	0.00581385		gabrb2a	ENSDARG00000079586	1.23951	0.000487327	0.00495251
crhbp	ENSDARG00000024831	-1.99047	0.00302262	0.0201539		myot	ENSDARG00000076312	1.239	1.21611e-06	4.24203e-05
hoxa3a	ENSDARG00000103862	-1.98116	0.00105214	0.00900788		ndel1a	ENSDARG00000010953	1.23695	5.06189e-10	5.75731e-08
moxd1	ENSDARG00000031136	-1.97679	0.00832752	0.0426469		cspg4	ENSDARG00000078227	1.2368	2.76363e-13	7.72356e-11
b3gat1a	ENSDARG00000040547	-1.97443	0.000118912	0.00164285		NA	ENSDARG00000101367	1.23659	0.00103256	0.00886739
dhrs11b.2	ENSDARG00000004141	-1.97438	0.0090398	0.0454967		NA	ENSDARG00000104569	1.23613	2.32969e-08	1.59356e-06
dis3l	ENSDARG00000053200	-1.96847	0.00694601	0.0372593		tars3	ENSDARG00000092774	1.23487	6.46909e-09	5.37154e-07
sh3tc1	ENSDARG00000077330	-1.96604	0.00219133	0.0158364		ND6	ENSDARG00000063922	1.23471	9.72687e-07	3.55676e-05
slc2a3b	ENSDARG00000037861	-1.9635	0.00111792	0.00943884		LOC556872	ENSDARG00000077633	1.23355	0.00614177	0.0340429
mdka	ENSDARG00000036036	-1.95279	0.000144903	0.00193234		phactr4a	ENSDARG00000015552	1.2325	2.83566e-12	6.45047e-10
adra2da	ENSDARG00000091277	-1.95233	1.60976e-07	8.26556e-06		mybpc3	ENSDARG00000011615	1.23055	3.01591e-07	1.36223e-05
kcnab2a	ENSDARG00000087247	-1.95204	0.0002178	0.00263176		raly	ENSDARG00000059972	1.22949	7.92389e-06	0.000184322
marco	ENSDARG00000059294	-1.94999	4.33153e-10	5.13562e-08		pip5k1ba	ENSDARG00000044295	1.22797	1.46975e-11	2.75802e-09
nacad	ENSDARG00000012347	-1.94904	1.20921e-06	4.23645e-05		si:dkey-244a7.1	ENSDARG00000097368	1.22747	1.57502e-07	8.173e-06
pllp	ENSDARG00000062756	-1.93555	0.000829501	0.00742071		NA	ENSDARG00000083312	1.22708	3.05917e-07	1.37578e-05
sh3gl1a	ENSDARG00000067958	-1.9286	0.000617826	0.00592768		ND1	ENSDARG00000063895	1.22452	5.51718e-07	2.24392e-05
mcm5	ENSDARG00000019507	-1.92661	2.41651e-06	7.25777e-05		ldb3b	ENSDARG00000099974	1.22375	1.0746e-07	5.85148e-06
skap1	ENSDARG00000001498	-1.92031	9.46383e-05	0.00136738		LOC101885590	ENSDARG00000105048	1.22005	0.00702001	0.0375431
s100a11	ENSDARG00000093628	-1.91865	2.07616e-11	3.72623e-09		abcc13	ENSDARG00000062519	1.21966	0.00257507	0.0178133
illr1	ENSDARG00000059254	-1.91804	6.30843e-07	2.48814e-05		pabpc4	ENSDARG00000059259	1.21865	2.99426e-08	1.95256e-06
vimr2	ENSDARG00000105188	-1.91575	0.00323877	0.021319		hadhb	ENSDARG00000102055	1.21538	7.80498e-11	1.21534e-08
col27a1b	ENSDARG00000099930	-1.91	0.00100183	0.00864148		nme2b.2	ENSDARG00000099420	1.21488	0.00369286	0.0234481
si:cabz01036022.1	ENSDARG00000074818	-1.90944	0.00377515	0.0238544		f7l	ENSDARG00000100782	1.21216	5.87117e-07	2.35364e-05
kctd15a	ENSDARG00000045893	-1.90696	1.16615e-05	0.000255755		acta2	ENSDARG00000045180	1.21117	0.000662812	0.00626102
si:dkey-237j10.2	ENSDARG00000094025	-1.90649	1.37057e-06	4.62285e-05		grhl1	ENSDARG00000061391	1.21116	0.00200312	0.0148155
pigrl3.5	ENSDARG00000099938	-1.89914	0.000789401	0.00713305		NA	ENSDARG00000117238	1.2109	0.00020141	0.00247811
acod1	ENSDARG00000069844	-1.8958	1.10831e-05	0.00024527		abcb10	ENSDARG00000061591	1.21027	4.65312e-18	4.33471e-15
arl4ca	ENSDARG00000057606	-1.89523	3.49325e-05	0.000615107		asb2a.1	ENSDARG00000003797	1.20834	0.000160117	0.00210509
elovl6	ENSDARG00000004402	-1.89484	6.4262e-07	2.52441e-05		dpep2	ENSDARG00000079216	1.20816	1.63073e-10	2.31001e-08
samsn1a	ENSDARG00000054543	-1.88841	1.73619e-05	0.000350878		antxr2b	ENSDARG00000063011	1.2066	9.66327e-05	0.00139309
NA	ENSDARG00000089107	-1.88807	0.00232138	0.0164898		olfml2a	ENSDARG00000005648	1.20593	2.31495e-05	0.000443126
prrt1	ENSDARG00000062208	-1.88747	2.80848e-10	3.62627e-08		ckmt2a	ENSDARG00000069615	1.20483	1.23487e-07	6.55977e-06
uap1l1	ENSDARG00000013082	-1.88285	0.00131937	0.0107188		asb10	ENSDARG00000099461	1.20144	0.00287838	0.0193971
trpm2	ENSDARG00000101641	-1.87978	0.000688099	0.00642543		enox2	ENSDARG00000078942	1.20119	6.20514e-05	0.000973465
vcana	ENSDARG00000103515	-1.87221	1.74074e-06	5.64745e-05		palm2akap2	ENSDARG00000069608	1.20099	5.09552e-09	4.33407e-07
matk	ENSDARG00000074670	-1.87219	0.00993872	0.0488275		acta1b	ENSDARG00000055618	1.20009	9.27937e-07	3.41226e-05
rad54b	ENSDARG00000092134	-1.87088	0.00911943	0.0458107		pde5ab	ENSDARG00000051915	1.1986	0.000719738	0.00662911
fanci	ENSDARG00000026224	-1.86624	0.000155714	0.00205688		oard1	ENSDARG00000057426	1.19852	5.82914e-15	2.59172e-12
caly	ENSDARG00000036008	-1.86531	0.000322313	0.00360104		arvcfb	ENSDARG00000061688	1.19635	6.78001e-07	2.64218e-05
aqp11	ENSDARG00000100555	-1.86452	0.000890734	0.00783517		fryb	ENSDARG00000056001	1.19441	0.000366942	0.00397651
spink2.8	ENSDARG00000099673	-1.86261	0.000861984	0.00764069		plin3	ENSDARG00000013711	1.19373	9.73582e-08	5.40394e-06
col8a2	ENSDARG00000060893	-1.86033	3.93289e-06	0.000107307		cnn1b	ENSDARG00000102398	1.19352	5.03416e-05	0.000822751
glipr1a	ENSDARG00000045224	-1.85996	0.00294257	0.0197412		flnca	ENSDARG00000018566	1.19336	2.90262e-08	1.91192e-06
sla2b	ENSDARG00000020788	-1.85982	0.000341457	0.00376334		ano8a	ENSDARG00000076265	1.19325	3.37268e-06	9.49348e-05
NA	ENSDARG00000108340	-1.85969	4.67581e-05	0.000780127		cyb5r2	ENSDARG00000051925	1.1878	0.00869905	0.0440651
zgc:171579	ENSDARG00000039234	-1.85921	2.92261e-05	0.000531861		cpt1ab	ENSDARG00000062054	1.18724	6.30368e-06	0.000151497
met	ENSDARG00000070903	-1.85915	1.47388e-05	0.000305637		pptc7b	ENSDARG00000052658	1.18551	2.15761e-12	5.02493e-10
LOC100002141	ENSDARG00000089636	-1.85744	0.00277106	0.018823		zgc:113162	ENSDARG00000052923	1.18369	0.00634715	0.0348986
radil2b	ENSDARG00000079791	-1.85332	0.0019024	0.0142306		si:dkey-65j6.2	ENSDARG00000103586	1.18357	0.0023031	0.0164072
slc43a2b	ENSDARG00000061120	-1.85315	0.00120216	0.00997362		si:dkey-85k15.6	ENSDARG00000094385	1.18277	0.0028642	0.0193215
asip1	ENSDARG00000077858	-1.85144	0.00461666	0.0276279		meox1	ENSDARG00000007891	1.17769	0.00212625	0.0154574
kpna2	ENSDARG00000038066	-1.84472	0.000310159	0.00348916		NA	ENSDARG00000013312	1.17116	2.83746e-05	0.000520276
LOC103910279	ENSDARG00000096355	-1.84441	0.000672447	0.00633674		NA	ENSDARG00000062538	1.16988	0.00108945	0.00925839
itga11b	ENSDARG00000007950	-1.83983	0.00854351	0.0435252		pak6b	ENSDARG00000052405	1.16557	0.000762982	0.00695477
elovl8b	ENSDARG00000057365	-1.83969	0.00888226	0.0448886		si:ch211-260e23.9	ENSDARG00000102572	1.16475	0.00109521	0.0092832
si:ch211-136m16.8	ENSDARG00000090767	-1.83894	7.65732e-07	2.94882e-05		ppip5k1b	ENSDARG00000073909	1.16273	1.22731e-06	4.27222e-05
spaca4l	ENSDARG00000116617	-1.83798	1.28458e-05	0.000275854		prob1	ENSDARG00000086705	1.16142	1.34823e-13	4.18657e-11
gja13.2	ENSDARG00000076789	-1.83422	1.42103e-05	0.000297867		sorbs1	ENSDARG00000103435	1.16124	2.45569e-06	7.30102e-05
baiap2l1b	ENSDARG00000031119	-1.83344	0.00185147	0.0139362		clic5a	ENSDARG00000075993	1.16029	0.00612152	0.0339635
LOC101883459	ENSDARG00000114026	-1.83127	0.00266811	0.018308		hspb9l	ENSDARG00000002204	1.15936	5.02941e-06	0.000128615
mcm3	ENSDARG00000024204	-1.82847	2.52402e-05	0.000472511		chkb	ENSDARG00000063167	1.15747	8.70648e-06	0.000199677
osbp2b	ENSDARG00000022772	-1.82689	1.56801e-08	1.15755e-06		map1aa	ENSDARG00000059601	1.15625	0.000503979	0.00507649
grna.1	ENSDARG00000089362	-1.82223	0.00126959	0.0104182		myom1b	ENSDARG00000104836	1.15344	4.27681e-06	0.00011362
sox8a	ENSDARG00000105301	-1.81074	0.00403992	0.025066		cemip	ENSDARG00000039881	1.15152	4.17573e-14	1.38457e-11
fut7	ENSDARG00000044775	-1.80484	0.00340465	0.0220986		iscub	ENSDARG00000026582	1.15076	4.29406e-05	0.000729207
dicp3.1	ENSDARG00000099674	-1.80372	1.42318e-05	0.000297867		NA	ENSDARG00000080337	1.14962	0.000383334	0.0040979
NA	ENSDARG00000091411	-1.80294	3.54366e-05	0.000622862		NA	ENSDARG00000081475	1.14913	0.00382581	0.0240967
zgc:162171	ENSDARG00000036499	-1.79617	0.00017132	0.00221809		ctnna2	ENSDARG00000024785	1.14771	0.000919479	0.00802667
zgc:112038	ENSDARG00000046140	-1.79604	0.000564968	0.00552624		dusp10	ENSDARG00000052465	1.14748	0.00331212	0.0216489
nucb2b	ENSDARG00000036291	-1.7904	0.000116026	0.00161323		NA	ENSDARG00000111843	1.14485	0.0029868	0.0199695
si:ch211-214p13.8	ENSDARG00000092106	-1.78878	0.00510425	0.0297402		gabrr2a	ENSDARG00000052982	1.14238	0.00779934	0.0405794
b3gnt5b	ENSDARG00000004396	-1.78824	0.00448457	0.0270676		pnp4a	ENSDARG00000057575	1.13828	0.000220629	0.0026512
LOC100150882	ENSDARG00000104399	-1.78726	4.72889e-05	0.000784774		NA	ENSDARG00000112073	1.13771	2.90934e-05	0.000530927
bin1b	ENSDARG00000058820	-1.78408	6.27536e-05	0.000982119		ND3	ENSDARG00000063914	1.13752	8.87636e-07	3.32659e-05
cpxm1b	ENSDARG00000098158	-1.78392	2.51251e-10	3.2988e-08		rassf1	ENSDARG00000004840	1.13707	2.20806e-05	0.000427263
egr2b	ENSDARG00000042826	-1.78341	0.00308801	0.020506		parvb	ENSDARG00000019117	1.13674	7.55888e-06	0.000177095
si:dkey-15j16.6	ENSDARG00000042698	-1.78259	0.00010286	0.00146452		si:ch211-85n16.3	ENSDARG00000096346	1.13601	2.49782e-05	0.000469404
zgc:64065	ENSDARG00000098099	-1.78149	5.8929e-05	0.000932709		NA	ENSDARG00000082753	1.13529	0.000902941	0.00792829
swsap1	ENSDARG00000093423	-1.78104	0.00148241	0.0117031		fibpb	ENSDARG00000020811	1.13371	3.67335e-06	0.000101214
marcksb	ENSDARG00000008803	-1.77767	0.000395189	0.00419484		alpk3a	ENSDARG00000078989	1.13284	0.00610294	0.0339076
cxcr4b	ENSDARG00000041959	-1.76968	1.78465e-06	5.75176e-05		trim55b	ENSDARG00000058158	1.13246	3.8071e-05	0.000660855
cdca7a	ENSDARG00000077620	-1.76806	0.000688032	0.00642543		cnksr2a	ENSDARG00000074480	1.1304	0.00767551	0.0400844
tmem268	ENSDARG00000087611	-1.76508	3.13308e-09	2.85081e-07		nfat5b	ENSDARG00000102556	1.13036	0.00191161	0.0142736
si:ch211-286b5.9	ENSDARG00000086166	-1.76167	2.60482e-07	1.21329e-05		acot11a	ENSDARG00000058229	1.12635	4.55213e-05	0.000762443
cdcp1a	ENSDARG00000058943	-1.75703	0.00116627	0.00974619		tdh2	ENSDARG00000001463	1.12588	0.00361943	0.0231017
atp2b2	ENSDARG00000063433	-1.75623	0.000443503	0.00458334		stac	ENSDARG00000074004	1.12416	0.00670757	0.0364096
zwilch	ENSDARG00000057100	-1.75406	0.00021836	0.00263299		phldb1a	ENSDARG00000061093	1.12367	1.24967e-09	1.30039e-07
mcm2	ENSDARG00000102798	-1.74756	1.62683e-05	0.000331862		srrm4	ENSDARG00000086327	1.1234	0.000414891	0.00434799
NA	ENSDARG00000098377	-1.74671	7.72994e-05	0.00116056		sorbs2a	ENSDARG00000003046	1.1217	8.89735e-06	0.000202866
LOC100004199	ENSDARG00000038587	-1.74469	7.97073e-11	1.21821e-08		fam174b	ENSDARG00000068709	1.12132	1.66915e-05	0.000339081
NA	ENSDARG00000102087	-1.74425	0.00903504	0.0454844		cdh26.1	ENSDARG00000078404	1.11924	0.00165271	0.0127671
ptgs2b	ENSDARG00000010276	-1.74375	1.05487e-05	0.000236385		dnajb4	ENSDARG00000038978	1.11803	4.10516e-06	0.000110542
trmt2a	ENSDARG00000002830	-1.74352	0.00385231	0.0241941		clic4	ENSDARG00000022995	1.1165	0.000414527	0.00434799
il7r	ENSDARG00000078970	-1.74283	0.000288963	0.00329427		NA	ENSDARG00000080630	1.11612	2.17829e-06	6.7427e-05
havcr1	ENSDARG00000040178	-1.74155	1.86089e-08	1.31901e-06		mef2ca	ENSDARG00000029764	1.11556	1.07674e-06	3.84385e-05
si:ch211-74f19.2	ENSDARG00000076239	-1.74027	6.23585e-06	0.000150794		acacb	ENSDARG00000061994	1.11462	3.76914e-06	0.000103561
NA	ENSDARG00000076357	-1.73703	0.000185606	0.00235169		stx3b	ENSDARG00000001880	1.11384	2.6923e-05	0.000498292
myoz2a	ENSDARG00000012311	-1.73511	7.54681e-05	0.00114271		rhoj	ENSDARG00000020250	1.11333	6.18393e-11	9.91608e-09
mafbb	ENSDARG00000070542	-1.73483	6.17555e-08	3.55079e-06		ppp1r3cb	ENSDARG00000014554	1.11235	0.00299513	0.0200115
NA	ENSDARG00000101166	-1.73464	4.01202e-07	1.71744e-05		cdc42bpab	ENSDARG00000016464	1.11146	4.4967e-08	2.74903e-06
zgc:158403	ENSDARG00000062757	-1.73459	0.000377818	0.00406113		cplx4c	ENSDARG00000094889	1.1114	6.96493e-05	0.00107119
NA	ENSDARG00000103166	-1.73382	0.00468582	0.0279223		acer3	ENSDARG00000093366	1.10967	1.53529e-08	1.14201e-06
NA	ENSDARG00000114387	-1.73113	8.58611e-06	0.000197612		si:ch73-191k20.4	ENSDARG00000093438	1.1096	0.000133198	0.00179955
slc4a2b	ENSDARG00000052330	-1.73102	1.01193e-13	3.19295e-11		irs1	ENSDARG00000054087	1.10881	0.000247587	0.0029178
kynu	ENSDARG00000099546	-1.72998	0.00431336	0.0262948		nr1i2	ENSDARG00000029766	1.10836	3.56743e-05	0.000625917
s100w	ENSDARG00000101181	-1.72942	3.54764e-05	0.000623002		ppp1r14c	ENSDARG00000077341	1.10691	3.42125e-06	9.5888e-05
p2ry8	ENSDARG00000055560	-1.72542	4.81825e-05	0.000793429		ank2a	ENSDARG00000009026	1.10364	4.90226e-05	0.000804555
LOC794408	ENSDARG00000036479	-1.72484	0.00211963	0.0154437		CYTB	ENSDARG00000063924	1.1016	1.27813e-05	0.00027477
cd22	ENSDARG00000053005	-1.72261	0.000617746	0.00592768		si:ch73-344o19.1	ENSDARG00000096791	1.09758	5.91765e-05	0.000935868
sncga	ENSDARG00000034423	-1.71859	1.155e-05	0.000253702		nt5c3a	ENSDARG00000058597	1.09378	4.94312e-08	2.98464e-06
si:ch1073-220m6.1	ENSDARG00000105438	-1.71547	1.19607e-05	0.000260854		ppip5k1a	ENSDARG00000076143	1.09361	6.20748e-08	3.55079e-06
cmklr1	ENSDARG00000090890	-1.71536	1.0819e-19	2.35169e-16		popdc2	ENSDARG00000069922	1.09251	4.28334e-06	0.00011362
si:ch211-67e16.3	ENSDARG00000078193	-1.71447	0.00618108	0.0341873		NA	ENSDARG00000097255	1.09221	3.15403e-05	0.000566596
si:ch1073-67j19.2	ENSDARG00000104976	-1.71302	0.0100924	0.0493103		casq2	ENSDARG00000008982	1.09199	6.78282e-06	0.000161426
LOC571865	ENSDARG00000079972	-1.71186	0.000127541	0.00173995		pdp1	ENSDARG00000076308	1.09154	0.00014609	0.0019442
vav3b	ENSDARG00000075962	-1.70372	0.00242388	0.0170077		ptprz1b	ENSDARG00000020871	1.09041	0.000853785	0.00758864
pamr1a	ENSDARG00000103184	-1.70339	0.00371634	0.0235513		stk17al	ENSDARG00000015922	1.09022	4.8109e-05	0.000792887
fgf24	ENSDARG00000037677	-1.69869	0.000661531	0.00625294		ptp4a3b	ENSDARG00000054814	1.08911	9.91535e-06	0.000223472
nmrk1	ENSDARG00000079353	-1.69846	1.40625e-05	0.000295494		efemp2a	ENSDARG00000094324	1.08796	3.5202e-09	3.14455e-07
npsn	ENSDARG00000010423	-1.69719	0.00649407	0.0355466		gpib	ENSDARG00000103826	1.08776	1.33712e-05	0.000284327
csf2rb	ENSDARG00000076586	-1.69593	0.000287499	0.00328333		slc38a3b	ENSDARG00000091061	1.08524	9.25853e-06	0.000209393
tspan34b	ENSDARG00000025757	-1.69076	0.000640131	0.00608794		stard13a	ENSDARG00000079542	1.08142	5.25457e-06	0.00013281
leap2	ENSDARG00000104654	-1.68876	0.00724369	0.0384346		snapc4	ENSDARG00000067673	1.07886	0.00577416	0.0325158
prc1b	ENSDARG00000005993	-1.68756	0.00070069	0.00650883		abcb4	ENSDARG00000010936	1.07651	0.000185769	0.00235224
alx4a	ENSDARG00000088332	-1.6858	2.60638e-05	0.000485605		nbeaa	ENSDARG00000070080	1.07442	7.96206e-05	0.0011845
hmga2	ENSDARG00000069912	-1.68524	0.00247046	0.0172589		zgc:91890	ENSDARG00000018980	1.07428	4.01134e-12	8.81728e-10
kctd12.1	ENSDARG00000069843	-1.68365	8.33331e-06	0.000193157		gja3	ENSDARG00000021889	1.07376	0.00512354	0.0297689
LOC101885347	ENSDARG00000097189	-1.68298	0.000414952	0.00434799		csrp3	ENSDARG00000101706	1.07156	7.80483e-07	2.98798e-05
col8a1b	ENSDARG00000003533	-1.68244	0.000568809	0.00554716		efnb2a	ENSDARG00000020164	1.07111	0.00448701	0.0270676
tmem176l.4	ENSDARG00000074390	-1.67955	0.000617221	0.00592768		bambib	ENSDARG00000099677	1.07095	6.68516e-05	0.00103549
c1qc	ENSDARG00000095627	-1.67757	6.05682e-06	0.000147192		clpxa	ENSDARG00000029063	1.0709	9.57089e-10	1.02877e-07
NA	ENSDARG00000094171	-1.67642	0.00465991	0.0278102		adamtsl5	ENSDARG00000052118	1.06974	1.34148e-05	0.000284635
NA	ENSDARG00000074802	-1.67479	0.00308326	0.0204814		dnai1.2	ENSDARG00000038788	1.06919	0.00992784	0.048809
cdc45	ENSDARG00000043720	-1.67395	0.000702499	0.00651635		myh11a	ENSDARG00000009782	1.06912	0.000491978	0.0049894
prkd4	ENSDARG00000104153	-1.67146	0.00239175	0.016837		zic6	ENSDARG00000100646	1.06743	1.25762e-06	4.34317e-05
NA	ENSDARG00000116367	-1.66349	0.00352141	0.0226312		NA	ENSDARG00000102040	1.06678	1.72039e-08	1.23282e-06
si:dkey-216e24.9	ENSDARG00000093418	-1.65896	5.16358e-06	0.000131018		sema6dl	ENSDARG00000011533	1.06592	1.59797e-06	5.26281e-05
clmp	ENSDARG00000116937	-1.65805	1.469e-05	0.000305075		etfa	ENSDARG00000101631	1.06486	1.4758e-13	4.3091e-11
si:dkey-1h24.6	ENSDARG00000092653	-1.65651	2.49022e-08	1.68568e-06		NA	ENSDARG00000097137	1.06463	1.26105e-09	1.30529e-07
NA	ENSDARG00000092552	-1.65646	0.00551217	0.0314295		tmem120b	ENSDARG00000042929	1.06453	0.00482462	0.0285666
hsd17b14	ENSDARG00000054842	-1.6552	8.46881e-05	0.00124662		NA	ENSDARG00000117472	1.06438	1.71207e-06	5.58235e-05
ero1a	ENSDARG00000015228	-1.65284	0.00691096	0.0371828		mcamb	ENSDARG00000005368	1.0635	1.76825e-07	8.93857e-06
sertad3	ENSDARG00000097473	-1.64977	0.00438599	0.0266304		eva1c	ENSDARG00000056024	1.06323	0.00197774	0.0146611
si:ch73-40a2.1	ENSDARG00000105521	-1.64876	0.00234989	0.016638		pgam2	ENSDARG00000057571	1.06286	1.23731e-07	6.55977e-06
si:ch211-195b13.1	ENSDARG00000016623	-1.64834	3.22768e-06	9.16445e-05		rasl11b	ENSDARG00000015611	1.06283	4.72901e-06	0.000122578
rxraa	ENSDARG00000057737	-1.64746	5.80563e-10	6.49003e-08		chchd4b	ENSDARG00000040707	1.06217	3.71102e-05	0.000645895
atp1a3a	ENSDARG00000018259	-1.646	0.00145463	0.0115491		sgip1a	ENSDARG00000097897	1.06205	0.00172888	0.0132014
ncf1	ENSDARG00000033735	-1.6446	6.68261e-06	0.000159624		dld	ENSDARG00000020219	1.06189	0.00727803	0.0385854
NA	ENSDARG00000091233	-1.6402	1.21372e-05	0.000263822		ndufa9b	ENSDARG00000094312	1.06123	0.00604406	0.033677
mcm6	ENSDARG00000057683	-1.63866	1.14347e-05	0.000251627		COX2	ENSDARG00000063908	1.0607	3.63827e-06	0.00010053
serpinh1b	ENSDARG00000019949	-1.63758	0.000568239	0.00554437		fgl1b	ENSDARG00000057004	1.05852	1.43241e-07	7.45271e-06
prrx1a	ENSDARG00000033971	-1.63423	0.000211972	0.00257958		sema6e	ENSDARG00000000189	1.05592	4.9803e-09	4.25457e-07
aldh1a2	ENSDARG00000053493	-1.63353	8.86753e-07	3.32659e-05		cdk18	ENSDARG00000012204	1.05527	7.72026e-07	2.9614e-05
si:ch211-195m9.3	ENSDARG00000096365	-1.63307	0.000376844	0.00405289		sema3aa	ENSDARG00000019235	1.05376	5.18881e-06	0.000131488
si:ch211-196f2.6	ENSDARG00000105615	-1.62905	0.00113157	0.00952536		cald1b	ENSDARG00000086391	1.05309	9.8419e-05	0.00141571
NA	ENSDARG00000092862	-1.62624	0.00328146	0.021538		limd1a	ENSDARG00000110954	1.05255	0.000483896	0.00492926
tex47	ENSDARG00000053520	-1.62441	0.00817297	0.0420315		kank2	ENSDARG00000018393	1.05239	0.00392033	0.0244871
pck2	ENSDARG00000020956	-1.62437	0.00374879	0.0237032		pdk2a	ENSDARG00000020876	1.0523	0.000125538	0.00171622
NA	ENSDARG00000089894	-1.62327	0.00543271	0.0311033		ntn1a	ENSDARG00000105112	1.05027	0.00482126	0.0285554
ccl38a.5	ENSDARG00000041835	-1.62246	0.0002513	0.00294558		LOC103910030	ENSDARG00000099056	1.04805	2.86834e-07	1.30816e-05
NA	ENSDARG00000111399	-1.62164	0.00677749	0.0366591		eif4ebp3l	ENSDARG00000041607	1.04738	1.36985e-07	7.16532e-06
smap2	ENSDARG00000061446	-1.62069	0.000828494	0.00741777		ptprna	ENSDARG00000058646	1.04718	0.00691476	0.0371828
trim66	ENSDARG00000054332	-1.61955	0.00265831	0.01826		si:dkeyp-97a10.2	ENSDARG00000098129	1.0469	1.18707e-05	0.000259762
lrrc75a	ENSDARG00000076834	-1.61813	5.77292e-05	0.000916686		bspry	ENSDARG00000104875	1.04596	0.00631609	0.0347767
znf469	ENSDARG00000096887	-1.61668	0.000283368	0.00324753		dgcr2	ENSDARG00000042962	1.04444	0.00492383	0.0290048
def6c	ENSDARG00000034717	-1.61602	0.00138811	0.0111174		acss2l	ENSDARG00000069029	1.04311	8.00891e-05	0.00119056
card11	ENSDARG00000052741	-1.61453	1.63799e-09	1.6266e-07		mb	ENSDARG00000031952	1.04232	1.0595e-09	1.12647e-07
illr3	ENSDARG00000018327	-1.61238	0.000743333	0.00681435		NA	ENSDARG00000080128	1.04091	0.00457441	0.0274705
rrbp1b	ENSDARG00000041703	-1.61231	0.000118396	0.00163687		aldoaa	ENSDARG00000011665	1.04058	1.67998e-12	4.00799e-10
si:ch211-105j21.9	ENSDARG00000097845	-1.61091	0.000519154	0.00519499		tp63	ENSDARG00000044356	1.03899	0.000177877	0.00228334
cstpp1	ENSDARG00000102060	-1.61012	4.27991e-05	0.000727437		fbln5	ENSDARG00000039273	1.03892	0.000560864	0.00550536
gzm3.3	ENSDARG00000093990	-1.60497	0.00028739	0.00328333		cyb5a	ENSDARG00000098589	1.03884	9.16114e-12	1.79219e-09
dnmt3bb.1	ENSDARG00000036791	-1.60491	0.00525037	0.0302631		si:rp71-1h20.5	ENSDARG00000098176	1.03864	1.49949e-05	0.000308784
cebpb	ENSDARG00000042725	-1.60433	4.27423e-06	0.00011362		NA	ENSDARG00000082789	1.03746	0.00520121	0.0300417
gart	ENSDARG00000101089	-1.60414	0.000523552	0.00522031		cables2b	ENSDARG00000017154	1.03668	2.99828e-06	8.60049e-05
klhl2	ENSDARG00000061786	-1.60251	0.000718513	0.00662237		NA	ENSDARG00000112294	1.03601	0.000131306	0.0017789
si:ch211-266i6.3	ENSDARG00000086112	-1.5985	7.84123e-05	0.00117187		coq8b	ENSDARG00000101130	1.03575	0.000401279	0.00424336
themis	ENSDARG00000010619	-1.59809	0.00016773	0.00218607		usp28	ENSDARG00000008880	1.03529	6.99399e-06	0.000165646
has2	ENSDARG00000036987	-1.59664	0.0046744	0.0278627		wscd2	ENSDARG00000061819	1.03433	2.6752e-07	1.24016e-05
mapk12b	ENSDARG00000006409	-1.59661	0.00461595	0.0276279		acads	ENSDARG00000030781	1.03404	4.5309e-10	5.30766e-08
dkk3a	ENSDARG00000103591	-1.59621	0.00762714	0.0399256		rassf8b	ENSDARG00000045485	1.03389	1.49771e-06	5.00851e-05
cyp1c2	ENSDARG00000101789	-1.59608	1.44766e-09	1.48275e-07		tbc1d4	ENSDARG00000075156	1.03245	1.41601e-13	4.26175e-11
ccr9a	ENSDARG00000055186	-1.5943	0.00293311	0.0196981		slc25a10b	ENSDARG00000025074	1.03153	1.9085e-08	1.34302e-06
dusp2	ENSDARG00000098108	-1.59304	0.000905798	0.00793912		gsta.1	ENSDARG00000090228	1.03114	0.00130624	0.0106653
anxa5b	ENSDARG00000016470	-1.58972	8.49217e-05	0.00124912		nt5c1ab	ENSDARG00000070590	1.02867	0.00819894	0.0421318
pdia4	ENSDARG00000018491	-1.58848	0.00479314	0.028406		nr3c2	ENSDARG00000102082	1.02784	0.00548981	0.0313449
ahdc1	ENSDARG00000093453	-1.58782	0.00179751	0.0135999		si	ENSDARG00000101629	1.02764	8.10327e-07	3.09014e-05
NA	ENSDARG00000112648	-1.58764	0.000122566	0.00168382		comtb	ENSDARG00000025679	1.02758	5.76314e-05	0.000915876
clec3bb	ENSDARG00000099500	-1.58725	1.68163e-05	0.000341263		lpar6a	ENSDARG00000062552	1.02653	1.49267e-05	0.000308029
NA	ENSDARG00000117432	-1.58573	0.000356433	0.00389113		lrrfip1a	ENSDARG00000030012	1.02594	8.24958e-07	3.13981e-05
lypd6b	ENSDARG00000077643	-1.58534	0.00113503	0.0095463		efhd1	ENSDARG00000043446	1.02473	5.02811e-06	0.000128615
zgc:66479	ENSDARG00000008732	-1.58501	0.00336881	0.0219388		ttn.2	ENSDARG00000028213	1.02451	0.000149126	0.00197787
rusc1	ENSDARG00000078125	-1.58326	0.00124318	0.010266		jph1a	ENSDARG00000058603	1.0244	0.000651285	0.00617301
mcoln2	ENSDARG00000098918	-1.5814	4.09697e-10	4.91712e-08		lpcat4	ENSDARG00000035028	1.02347	7.59263e-06	0.000177461
NA	ENSDARG00000101658	-1.57774	0.000375319	0.00404093		ogdha	ENSDARG00000034270	1.02293	5.6772e-08	3.29564e-06
NA	ENSDARG00000101356	-1.57583	5.54446e-05	0.000887613		adipor2	ENSDARG00000101849	1.02	8.10858e-05	0.00119991
birc7	ENSDARG00000058082	-1.57368	0.000238758	0.00282567		pigbos1	ENSDARG00000115717	1.01926	1.50815e-06	5.0348e-05
NA	ENSDARG00000093150	-1.57134	0.0042082	0.0258234		nmrk2	ENSDARG00000067848	1.01853	7.54286e-07	2.91622e-05
c1qb	ENSDARG00000044612	-1.57113	1.97747e-06	6.22949e-05		unc119a	ENSDARG00000034453	1.01647	1.90223e-06	6.06157e-05
klf6b	ENSDARG00000038561	-1.56878	1.32081e-05	0.000281777		hsdl2	ENSDARG00000002523	1.01456	2.81753e-10	3.62627e-08
LOC101885004	ENSDARG00000105557	-1.56855	0.00586897	0.0329171		NA	ENSDARG00000110291	1.01345	0.000142395	0.00190408
cxcl8b.3	ENSDARG00000099169	-1.56714	3.04518e-06	8.69676e-05		NA	ENSDARG00000081938	1.0076	0.00372315	0.0235868
otc	ENSDARG00000062147	-1.56678	9.3364e-05	0.00135424		tns1b	ENSDARG00000020845	1.00754	4.80372e-09	4.13988e-07
NA	ENSDARG00000076534	-1.56661	0.00243065	0.017025		etfdh	ENSDARG00000038834	1.0067	3.33143e-10	4.17774e-08
crabp1a	ENSDARG00000045926	-1.56586	0.00133505	0.0108105		NA	ENSDARG00000097268	1.00253	0.000675603	0.00635846
qdpra	ENSDARG00000040190	-1.56563	0.00254592	0.0176616		kank3	ENSDARG00000076566	1.00187	3.01654e-07	1.36223e-05
tspan33a	ENSDARG00000004497	-1.56456	5.61928e-05	0.000898121		aifm1	ENSDARG00000058088	1.00178	4.97067e-06	0.000127613
si:ch211-171l17.4	ENSDARG00000104619	-1.56377	0.00215246	0.0156073		NA	ENSDARG00000074721	1.00167	6.31019e-05	0.000986781
prdx1	ENSDARG00000058734	-1.56175	0.0003385	0.00373707		bckdhbl	ENSDARG00000093569	1.00095	4.0795e-07	1.73494e-05
kcnj11	ENSDARG00000051880	-1.56129	1.09072e-07	5.89438e-06
arhgef10lb	ENSDARG00000074244	-1.55878	2.29015e-08	1.57201e-06
thbs1a	ENSDARG00000103775	-1.55849	0.00124518	0.0102714
itgbl1	ENSDARG00000040985	-1.55813	0.00270891	0.0184972
LOC108179103	ENSDARG00000059899	-1.55607	0.00084807	0.00754127
dkk1b	ENSDARG00000045219	-1.55552	0.00261055	0.0180015
agpat4	ENSDARG00000069044	-1.55199	0.000327418	0.0036435
si:ch211-193e13.5	ENSDARG00000052656	-1.55143	1.81748e-08	1.29292e-06
si:dkey-5n18.1	ENSDARG00000043436	-1.54949	2.46646e-10	3.27169e-08
cxcl11.4	ENSDARG00000101138	-1.54777	0.00656553	0.0358475
wnt6a	ENSDARG00000038283	-1.54701	0.000280416	0.00322314
stx11a	ENSDARG00000044039	-1.54612	5.99739e-07	2.39443e-05
pprc1	ENSDARG00000090337	-1.5461	0.00926384	0.04635
abracl	ENSDARG00000042876	-1.54446	8.96109e-05	0.00130825
cd44b	ENSDARG00000089892	-1.54435	2.37589e-07	1.1392e-05
tmsb2	ENSDARG00000092970	-1.54285	8.99496e-07	3.3561e-05
zmp:0000000755	ENSDARG00000108326	-1.54221	3.57418e-05	0.000626539
LOC100331987	ENSDARG00000100594	-1.53943	0.00446781	0.0269834
NA	ENSDARG00000110173	-1.53684	0.00368901	0.0234312
gale	ENSDARG00000002401	-1.5344	0.00243598	0.0170563
stoml3b	ENSDARG00000057035	-1.53108	8.84138e-06	0.000202061
lpar5b	ENSDARG00000068638	-1.52759	0.000124152	0.00170203
ifit11	ENSDARG00000090537	-1.52517	0.000794225	0.00717002
mylkb	ENSDARG00000004753	-1.52418	0.00157804	0.0122944
NA	ENSDARG00000092150	-1.52372	8.10281e-06	0.000188037
mpz	ENSDARG00000038609	-1.51991	0.000286107	0.00327206
gnsb	ENSDARG00000098296	-1.51804	8.48727e-12	1.69335e-09
angptl2a	ENSDARG00000024030	-1.51723	1.45493e-05	0.000302796
dcsignlg	ENSDARG00000079903	-1.51435	0.000467363	0.00478442
bace1	ENSDARG00000101716	-1.51363	7.70044e-05	0.0011588
kif20a	ENSDARG00000044491	-1.51173	0.00741958	0.0391132
frmpd1b	ENSDARG00000089009	-1.50838	0.000626619	0.00598562
edaradd	ENSDARG00000062289	-1.50784	0.00165344	0.0127671
uhrf1	ENSDARG00000103409	-1.50731	5.27366e-05	0.000855461
chaf1b	ENSDARG00000056473	-1.50188	0.000101245	0.00144574
nln	ENSDARG00000019233	-1.5012	9.93133e-05	0.00142335
fpr1	ENSDARG00000042984	-1.50116	0.000378331	0.00406217
gdi1	ENSDARG00000056122	-1.5008	0.000106294	0.00150031
cd28l	ENSDARG00000069978	-1.50057	0.00304665	0.0202934
bmper	ENSDARG00000101980	-1.49901	0.000163627	0.00214116
LOC100537384	ENSDARG00000036816	-1.4984	0.00817177	0.0420315
NA	ENSDARG00000117594	-1.49668	0.00237635	0.0167647
chl1b	ENSDARG00000103109	-1.49607	1.38829e-13	4.24361e-11
NA	ENSDARG00000069377	-1.49477	0.00183792	0.0138396
dscc1	ENSDARG00000019907	-1.49418	0.00173413	0.0132363
lpar5a	ENSDARG00000010384	-1.49376	2.74392e-06	7.97828e-05
LOC101882579	ENSDARG00000098397	-1.49324	0.000191748	0.00239559
cd276	ENSDARG00000003061	-1.49239	3.97995e-05	0.000684458
ccn2a	ENSDARG00000042934	-1.49186	7.44395e-07	2.88368e-05
tyms	ENSDARG00000042894	-1.49074	2.54045e-05	0.000475132
pard3ba	ENSDARG00000092671	-1.48935	0.00324509	0.0213462
myoc	ENSDARG00000021789	-1.48609	4.27837e-05	0.000727437
LOC101885512	ENSDARG00000090401	-1.48558	0.000284979	0.00326217
LOC100333406	ENSDARG00000027933	-1.48554	0.00167603	0.0128986
dicp3.3	ENSDARG00000087706	-1.48282	4.80664e-06	0.000124217
itgae.1	ENSDARG00000098012	-1.48182	1.77446e-11	3.24428e-09
ror1	ENSDARG00000015176	-1.48119	2.02041e-06	6.33418e-05
cdkn1a	ENSDARG00000076554	-1.48104	7.42222e-05	0.00112723
thbs1b	ENSDARG00000010785	-1.48078	5.41794e-06	0.000135539
calhm6	ENSDARG00000041980	-1.48032	0.000210849	0.0025732
hbegfb	ENSDARG00000031246	-1.47808	0.000635381	0.00605071
cd40lg	ENSDARG00000079333	-1.47676	0.00187415	0.0140799
NA	ENSDARG00000092469	-1.47391	0.000120219	0.00165622
ptprh	ENSDARG00000079560	-1.47274	0.00663139	0.0361365
tbx1	ENSDARG00000031891	-1.47184	4.19195e-07	1.77889e-05
tnfaip2b	ENSDARG00000058160	-1.47156	0.000224762	0.0026926
si:ch211-153b23.7	ENSDARG00000088612	-1.47043	1.06271e-05	0.000237869
cd59	ENSDARG00000090615	-1.46923	2.39057e-07	1.14344e-05
NA	ENSDARG00000101609	-1.46917	2.39411e-05	0.000456046
spry4	ENSDARG00000068732	-1.46816	1.50978e-08	1.12732e-06
ncf4	ENSDARG00000040812	-1.467	1.11224e-06	3.93192e-05
lpxn	ENSDARG00000079315	-1.46576	2.11408e-05	0.000412341
sh3pxd2b	ENSDARG00000103251	-1.46516	1.85948e-07	9.30359e-06
kirrel1b	ENSDARG00000056998	-1.46271	4.9503e-10	5.66332e-08
snx10b	ENSDARG00000040474	-1.46117	0.0021372	0.0155197
si:ch211-139g16.8	ENSDARG00000093074	-1.45795	1.84268e-07	9.24316e-06
adamts1	ENSDARG00000103519	-1.45414	2.96378e-06	8.52654e-05
slc6a7	ENSDARG00000030006	-1.4522	2.57121e-07	1.20336e-05
naga	ENSDARG00000099313	-1.45043	2.22933e-07	1.08219e-05
sh2d5	ENSDARG00000014324	-1.44992	0.00865381	0.0439212
ncf2	ENSDARG00000005821	-1.44903	9.33841e-05	0.00135424
cdc42se2	ENSDARG00000094577	-1.4458	5.82674e-05	0.000923732
ptprja	ENSDARG00000033042	-1.4458	1.05001e-06	3.776e-05
gnpda1	ENSDARG00000037307	-1.44457	5.099e-05	0.000831052
LOC571410	ENSDARG00000026246	-1.44181	0.00713752	0.0380363
NA	ENSDARG00000079986	-1.44111	0.00384643	0.0241798
il13ra2	ENSDARG00000039436	-1.44028	0.00549407	0.0313537
edn1	ENSDARG00000036912	-1.43822	0.000741689	0.00680885
grna	ENSDARG00000004954	-1.4382	1.77489e-06	5.7392e-05
limk1a	ENSDARG00000103467	-1.43722	8.12499e-13	2.11932e-10
cd226	ENSDARG00000045391	-1.43589	0.000617454	0.00592768
ube2c	ENSDARG00000114670	-1.43584	0.000452176	0.00465977
pgm3	ENSDARG00000024654	-1.43294	0.00183761	0.0138396
wt1b	ENSDARG00000007990	-1.43202	0.000148067	0.00196782
fut9b.1	ENSDARG00000067524	-1.43144	0.000192679	0.0023963
gins2	ENSDARG00000002304	-1.43119	0.00523853	0.0302037
tagapb	ENSDARG00000043475	-1.42943	3.07205e-07	1.3784e-05
id4	ENSDARG00000045131	-1.42821	0.00237401	0.0167543
bmp6	ENSDARG00000015686	-1.42654	6.27955e-07	2.48176e-05
slc39a7	ENSDARG00000104451	-1.42489	0.000276104	0.00318104
eeig2a	ENSDARG00000053104	-1.42408	0.00588696	0.032999
bgnb	ENSDARG00000002945	-1.42223	0.00119145	0.00990159
asap3	ENSDARG00000021896	-1.42147	0.00932566	0.0465956
ets2	ENSDARG00000103980	-1.42118	1.93647e-18	2.22843e-15
sash3	ENSDARG00000016541	-1.42027	0.000206006	0.00252758
tjp2a	ENSDARG00000063309	-1.41641	2.92112e-05	0.000531861
rgs13	ENSDARG00000017653	-1.41541	3.18908e-06	9.06802e-05
LOC101883708	ENSDARG00000090352	-1.41508	0.00283966	0.0191891
znf831	ENSDARG00000074906	-1.41212	0.000130185	0.00176617
NA	ENSDARG00000088900	-1.4119	0.00760086	0.0398434
fcer1gl	ENSDARG00000104077	-1.41076	5.57813e-06	0.000138836
LOC101886901	ENSDARG00000103351	-1.41005	0.00489013	0.0288671
c1qa	ENSDARG00000044613	-1.40876	1.35269e-05	0.000285774
loxl2a	ENSDARG00000044010	-1.40761	0.000702314	0.00651635
anln	ENSDARG00000060917	-1.40701	0.00346714	0.0223559
NA	ENSDARG00000101916	-1.40638	0.00216858	0.0156893
cep152	ENSDARG00000075725	-1.40455	0.0049498	0.0291075
ccdc85cb	ENSDARG00000079555	-1.40387	0.00601194	0.0335458
wdhd1	ENSDARG00000015998	-1.4026	0.000398603	0.0042242
glod5	ENSDARG00000071871	-1.40253	0.00162397	0.0125871
c1qtnf5	ENSDARG00000056134	-1.40179	0.00354032	0.0227378
khk	ENSDARG00000029874	-1.40139	0.00952706	0.0472652
mapk15	ENSDARG00000100822	-1.40009	0.00947165	0.0470647
fes	ENSDARG00000011449	-1.39778	0.000371134	0.00401132
fosl2	ENSDARG00000040623	-1.39715	0.000129193	0.0017588
edn2	ENSDARG00000070578	-1.39662	0.00112598	0.00948416
zgc:153317	ENSDARG00000092903	-1.39539	0.000439804	0.00455473
arhgef9a	ENSDARG00000061746	-1.39509	0.000617463	0.00592768
tmem154	ENSDARG00000074776	-1.39465	0.00394026	0.0245801
adrb3b	ENSDARG00000052919	-1.39309	0.00836481	0.0428267
cndp2	ENSDARG00000003931	-1.39138	1.98711e-06	6.24982e-05
LOC100331465	ENSDARG00000076824	-1.38842	0.00905442	0.0455475
apbb3	ENSDARG00000053771	-1.38745	0.00716294	0.0381284
zgc:194627	ENSDARG00000102594	-1.38671	0.00624437	0.03444
thbs2a	ENSDARG00000060410	-1.38669	1.03875e-09	1.11044e-07
fthl28	ENSDARG00000076221	-1.38624	0.00825562	0.0423468
krt18b	ENSDARG00000028618	-1.38602	8.66328e-06	0.00019892
si:dkey-228a15.1	ENSDARG00000095698	-1.38316	0.00435912	0.0264919
si:ch1073-443f11.2	ENSDARG00000105068	-1.38245	0.00020952	0.00256177
cbfb	ENSDARG00000040917	-1.38239	2.41563e-05	0.000458722
ppm1j	ENSDARG00000074690	-1.37917	8.63686e-05	0.00126754
rab6bb	ENSDARG00000031343	-1.37892	0.00330745	0.02164
tlr22	ENSDARG00000104045	-1.37848	5.3495e-06	0.000134515
si:dkey-30c15.10	ENSDARG00000088130	-1.37731	0.00456406	0.0274306
si:dkey-239i20.2	ENSDARG00000043518	-1.37343	3.89549e-05	0.00067321
scara5	ENSDARG00000010425	-1.37334	1.73263e-09	1.70329e-07
sema3e	ENSDARG00000036571	-1.37275	5.38976e-05	0.000867973
pyroxd2	ENSDARG00000014101	-1.3724	0.00162727	0.0126026
vaspa	ENSDARG00000099690	-1.36843	0.00139624	0.0111716
NA	ENSDARG00000112342	-1.36625	0.00526012	0.0303014
fancl	ENSDARG00000007885	-1.36557	0.000204551	0.00251202
sh2d1ab	ENSDARG00000074854	-1.36534	0.00188554	0.0141545
im:7154036	ENSDARG00000079267	-1.36468	0.00208972	0.0153113
si:dkey-81j8.6	ENSDARG00000088831	-1.36397	0.00978416	0.0482865
enpp1	ENSDARG00000005789	-1.36339	0.00212517	0.0154574
si:dkey-238c7.16	ENSDARG00000069537	-1.36221	6.12643e-06	0.000148699
cst14b.1	ENSDARG00000117133	-1.36219	0.000311401	0.00350112
pglyrp6	ENSDARG00000103642	-1.3583	0.000405402	0.00428003
dao.2	ENSDARG00000035603	-1.35789	2.2018e-06	6.78329e-05
nbeal2	ENSDARG00000098641	-1.35677	0.00296692	0.0198842
grk1b	ENSDARG00000104685	-1.35462	0.00314677	0.0208114
plod2	ENSDARG00000011821	-1.35435	0.00091394	0.00798901
ifitm1	ENSDARG00000093303	-1.35068	0.00721309	0.0383346
ccdc88b	ENSDARG00000076189	-1.34961	2.28593e-07	1.10692e-05
unc13d	ENSDARG00000078249	-1.34893	0.00102195	0.00879562
NA	ENSDARG00000090690	-1.34837	1.44899e-06	4.8622e-05
cnpy2	ENSDARG00000007207	-1.34792	0.000313656	0.00352242
echdc2	ENSDARG00000016607	-1.34752	9.8886e-05	0.00142034
pdxdc1	ENSDARG00000101886	-1.34737	1.27675e-06	4.38685e-05
fibinb	ENSDARG00000087196	-1.34404	0.00939271	0.0468049
fgf18a	ENSDARG00000088048	-1.34394	2.20367e-05	0.000426835
itm2ca	ENSDARG00000043448	-1.34302	0.00383895	0.0241518
wdr73	ENSDARG00000023152	-1.34279	1.98247e-07	9.86846e-06
itgae.2	ENSDARG00000057787	-1.34245	0.00478883	0.0283891
si:ch73-248e21.5	ENSDARG00000088283	-1.3414	0.000162241	0.00212872
fa2h	ENSDARG00000090063	-1.34015	0.000896632	0.00788351
slc12a6	ENSDARG00000105485	-1.33926	0.000125315	0.00171556
c5ar1	ENSDARG00000040319	-1.3388	0.00136664	0.0109961
si:ch211-102c2.4	ENSDARG00000079387	-1.33875	0.000498411	0.0050333
LOC100002059	ENSDARG00000033544	-1.33875	4.23997e-06	0.00011316
si:dkeyp-97b10.3	ENSDARG00000086712	-1.33843	1.577e-05	0.000323046
zgc:103601	ENSDARG00000105636	-1.33777	0.000112649	0.00157749
tuba1a	ENSDARG00000001889	-1.3374	1.13196e-10	1.665e-08
tmc8	ENSDARG00000101050	-1.33669	0.000351673	0.00384991
ccl38.6	ENSDARG00000041923	-1.33639	4.13427e-05	0.000706982
capgb	ENSDARG00000099672	-1.33505	0.000190671	0.00238802
large2	ENSDARG00000017058	-1.33476	0.00164614	0.0127236
ogfr1	ENSDARG00000099409	-1.3346	0.00743265	0.039161
gpr183a	ENSDARG00000010317	-1.33421	0.000216107	0.00261453
notum1b	ENSDARG00000117145	-1.33087	4.78946e-07	1.98089e-05
si:dkey-183p4.10	ENSDARG00000077907	-1.3298	1.81571e-05	0.000363941
micall2b	ENSDARG00000017834	-1.32976	5.31543e-05	0.000857968
si:dkey-171c9.3	ENSDARG00000102228	-1.32818	1.25801e-06	4.34317e-05
arhgap45b	ENSDARG00000062049	-1.32639	0.000462506	0.00474548
rap1gap2b	ENSDARG00000074222	-1.32571	0.00194925	0.0144883
NA	ENSDARG00000103946	-1.32547	0.00360164	0.0230258
gins4	ENSDARG00000016044	-1.32161	0.000768359	0.00698485
NA	ENSDARG00000116101	-1.3209	0.00185442	0.0139477
eps8l3b	ENSDARG00000005704	-1.32055	1.4803e-11	2.75802e-09
znf367	ENSDARG00000021086	-1.3193	0.00273353	0.0186133
iqgap3	ENSDARG00000098650	-1.31882	0.00181484	0.0136974
rad51	ENSDARG00000041411	-1.31879	0.0022862	0.0163111
NA	ENSDARG00000105561	-1.31867	0.00440835	0.026733
LOC110438942	ENSDARG00000096717	-1.31843	0.000922756	0.00804092
NA	ENSDARG00000117609	-1.31792	0.00459014	0.027545
emilin2a	ENSDARG00000061196	-1.31739	1.66585e-07	8.5089e-06
pfkfb3	ENSDARG00000001953	-1.31579	0.00643087	0.0353054
NA	ENSDARG00000089790	-1.3124	0.00459878	0.0275631
lrwd1	ENSDARG00000035147	-1.31178	0.00853084	0.043506
LOC570021	ENSDARG00000097702	-1.3108	0.000747598	0.00683515
LOC562630	ENSDARG00000076320	-1.30918	0.000144133	0.00192338
ptger4b	ENSDARG00000035415	-1.30432	0.000590752	0.00573543
pnp5a	ENSDARG00000078619	-1.30389	0.005425	0.0310683
tbx21	ENSDARG00000004473	-1.30203	0.00242675	0.0170099
birc5a	ENSDARG00000075621	-1.29964	0.00598296	0.0334223
selenon	ENSDARG00000033616	-1.29908	5.65932e-05	0.000902308
cald1a	ENSDARG00000070314	-1.29873	1.18907e-05	0.000259908
bcl11ba	ENSDARG00000062510	-1.29744	0.000429428	0.00446619
si:ch211-11k18.4	ENSDARG00000087869	-1.2969	0.0039038	0.0244246
NA	ENSDARG00000117488	-1.29547	0.00423285	0.0259421
si:dkey-284p5.3	ENSDARG00000095638	-1.29526	0.00303884	0.0202483
napgb	ENSDARG00000043012	-1.29511	4.05736e-07	1.72928e-05
LOC110438174	ENSDARG00000092066	-1.29386	0.00393495	0.0245627
cyp8b1.2	ENSDARG00000097556	-1.2936	0.00330738	0.02164
wee1	ENSDARG00000093864	-1.29291	0.00215537	0.0156169
def6b	ENSDARG00000044524	-1.29273	0.00642739	0.0353001
zgc:64051	ENSDARG00000068233	-1.2924	0.000117438	0.00162709
NA	ENSDARG00000096576	-1.29153	0.00415909	0.0255943
slc29a1a	ENSDARG00000101289	-1.28974	0.0009187	0.00802345
mcm4	ENSDARG00000040041	-1.28935	0.00119919	0.00995322
si:dkey-33i11.9	ENSDARG00000102555	-1.28868	0.002774	0.0188234
paox1	ENSDARG00000043403	-1.28767	1.50048e-16	9.78466e-14
prr36b	ENSDARG00000116871	-1.2865	0.000669129	0.00630851
mertka	ENSDARG00000074695	-1.28471	0.000653044	0.00618668
cyba	ENSDARG00000018283	-1.2835	6.95846e-06	0.000165004
myo5ab	ENSDARG00000025218	-1.28322	0.00311052	0.0206345
asap1a	ENSDARG00000029463	-1.2813	0.00128092	0.0104936
orc5	ENSDARG00000021579	-1.28016	0.00691296	0.0371828
NA	ENSDARG00000096708	-1.27997	0.00178768	0.01355
axl	ENSDARG00000112045	-1.27923	6.41909e-15	2.79059e-12
rhov	ENSDARG00000070434	-1.27765	0.00420055	0.0258007
ctbs	ENSDARG00000100002	-1.27561	4.76916e-05	0.000789093
nono	ENSDARG00000020482	-1.27518	0.00226983	0.0162595
pgm2	ENSDARG00000018178	-1.27502	0.0047472	0.0282021
rasgrp2	ENSDARG00000062328	-1.27483	0.00966621	0.0478636
c3ar1	ENSDARG00000031749	-1.27355	0.000300654	0.00341562
xpnpep2	ENSDARG00000026017	-1.27005	1.42966e-05	0.000298808
NA	ENSDARG00000031534	-1.26954	0.00178348	0.0135338
il21r.1	ENSDARG00000069961	-1.26626	0.000921134	0.00803232
LOC100151049	ENSDARG00000101785	-1.2645	2.21907e-05	0.000428546
syngr3b	ENSDARG00000025034	-1.26439	2.97914e-09	2.7362e-07
spi1a	ENSDARG00000067797	-1.26433	4.1495e-05	0.000708967
si:ch211-214p16.1	ENSDARG00000044129	-1.26271	5.03048e-05	0.000822751
si:ch211-243a20.4	ENSDARG00000105481	-1.26217	1.15549e-05	0.000253702
crabp2a	ENSDARG00000073978	-1.26206	0.00780812	0.0406143
cilp	ENSDARG00000053362	-1.26097	1.69488e-05	0.000343239
tpp1	ENSDARG00000042793	-1.26096	8.50641e-09	6.68317e-07
ltb4r	ENSDARG00000032631	-1.26029	0.00187572	0.0140863
si:dkey-28n18.9	ENSDARG00000097193	-1.26021	0.00271074	0.0185032
minpp1b	ENSDARG00000045172	-1.25981	0.000824814	0.00739485
cadm3	ENSDARG00000057013	-1.25979	0.00124443	0.0102714
syngr3a	ENSDARG00000014871	-1.25916	0.004851	0.0286794
il2rb	ENSDARG00000075720	-1.25873	9.39032e-05	0.00136076
LOC110438398	ENSDARG00000110103	-1.25824	0.00300268	0.0200483
kif20bb	ENSDARG00000040110	-1.25685	0.00260803	0.0179904
sdr42e1	ENSDARG00000098838	-1.25612	0.00015868	0.00208759
NA	ENSDARG00000097470	-1.25559	0.000212158	0.00257958
si:ch211-214p13.7	ENSDARG00000092288	-1.25195	0.000423623	0.0044152
snx20	ENSDARG00000045554	-1.25126	0.000518133	0.00519009
arhgap25	ENSDARG00000061784	-1.24766	0.0021668	0.0156839
samd8	ENSDARG00000074663	-1.24593	0.0040297	0.0250184
rdh10a	ENSDARG00000058730	-1.24507	0.00221915	0.0159843
fynb	ENSDARG00000025319	-1.2432	6.42469e-06	0.000153839
foxd7	ENSDARG00000079699	-1.24298	0.00472805	0.0281225
nkain1	ENSDARG00000006859	-1.242	0.000373439	0.00402762
si:ch211-226h7.3	ENSDARG00000109626	-1.24134	3.43577e-05	0.000607172
sox11b	ENSDARG00000095743	-1.24096	0.00783964	0.0407457
eno1b	ENSDARG00000013750	-1.23906	4.96565e-05	0.000813593
pcdh19	ENSDARG00000034344	-1.23754	3.2331e-06	9.16655e-05
plaua	ENSDARG00000075265	-1.23714	0.0015376	0.0120513
tent5ab	ENSDARG00000054641	-1.23674	6.73029e-06	0.000160567
dab2	ENSDARG00000031761	-1.23505	3.25266e-08	2.10006e-06
si:ch211-217k17.11	ENSDARG00000093748	-1.23461	0.000252786	0.00295769
si:cabz01102082.1	ENSDARG00000105648	-1.231	2.0843e-06	6.47225e-05
dok2	ENSDARG00000075818	-1.22877	1.08595e-05	0.000241963
tgm2b	ENSDARG00000074094	-1.22774	3.08095e-07	1.37923e-05
tmem59l	ENSDARG00000003655	-1.22685	2.38373e-05	0.000454512
mafa	ENSDARG00000015890	-1.22654	0.000452353	0.00465977
arhgef3l	ENSDARG00000037554	-1.22589	0.000557085	0.00548716
fbln1	ENSDARG00000103311	-1.22527	8.86599e-05	0.0012977
vasna	ENSDARG00000099266	-1.22386	0.00179775	0.0135999
kntc1	ENSDARG00000101670	-1.22258	0.00107728	0.00917889
prokr1a	ENSDARG00000074182	-1.22254	0.00318209	0.0210143
nab1b	ENSDARG00000040700	-1.22211	4.22087e-08	2.60009e-06
quo	ENSDARG00000073684	-1.22065	3.53797e-06	9.83144e-05
eml5	ENSDARG00000053517	-1.21942	0.000777107	0.00704147
NA	ENSDARG00000018506	-1.21917	0.00141325	0.0112939
vsir	ENSDARG00000068784	-1.21866	2.12274e-07	1.0434e-05
fmnl1a	ENSDARG00000055713	-1.21798	2.59715e-05	0.000484347
adam11	ENSDARG00000079204	-1.21785	0.00222533	0.0160111
si:dkey-118k5.3	ENSDARG00000087736	-1.21649	0.00196888	0.0146009
tnfaip8l2b	ENSDARG00000046148	-1.21563	0.00019785	0.00244678
NA	ENSDARG00000073726	-1.21507	0.00534174	0.0306903
LOC100006557	ENSDARG00000090612	-1.21498	0.00561685	0.0318514
clec11a	ENSDARG00000079107	-1.21412	0.000301594	0.00342034
colec12	ENSDARG00000061140	-1.21332	0.000380283	0.00406973
gpx1b	ENSDARG00000006207	-1.21317	0.000612396	0.00590744
ms4a17a.10	ENSDARG00000095695	-1.21276	0.000116357	0.00161668
dennd1c	ENSDARG00000078503	-1.20981	0.000562079	0.00551452
agap2	ENSDARG00000099874	-1.20912	2.49548e-07	1.17636e-05
ptprr	ENSDARG00000105744	-1.20795	0.00181553	0.0136974
rad54l	ENSDARG00000018623	-1.20688	0.00234549	0.0166249
cabz01093075.1	ENSDARG00000086616	-1.20575	4.68164e-05	0.000780127
cgref1	ENSDARG00000075444	-1.20557	0.000527502	0.00524404
xylb	ENSDARG00000043260	-1.20532	0.00264622	0.0182026
nckap1l	ENSDARG00000075748	-1.2049	4.36118e-05	0.000738043
col18a1a	ENSDARG00000036558	-1.20468	2.14549e-08	1.48312e-06
sik1	ENSDARG00000058606	-1.20446	0.00543665	0.0311168
csf1ra	ENSDARG00000102986	-1.20444	1.80693e-06	5.80442e-05
cks2	ENSDARG00000071410	-1.20441	0.000161181	0.00211765
pkn1b	ENSDARG00000062748	-1.20435	2.47845e-05	0.000466659
dtymk	ENSDARG00000052103	-1.20385	0.00692034	0.0371828
prkg1b	ENSDARG00000031702	-1.2033	3.57924e-10	4.43169e-08
gpc6a	ENSDARG00000103156	-1.2024	0.00396016	0.0246728
slc16a3a	ENSDARG00000028583	-1.1998	0.0102426	0.0499193
mbpa	ENSDARG00000036186	-1.19925	0.00775431	0.0403988
fam167ab	ENSDARG00000023952	-1.19717	0.000236917	0.00280898
smox	ENSDARG00000036967	-1.1958	1.13851e-05	0.000250819
si:ch211-269k10.4	ENSDARG00000097847	-1.19539	0.00240308	0.0168985
parp8	ENSDARG00000059789	-1.19538	1.59997e-07	8.23692e-06
irgf3	ENSDARG00000062820	-1.19532	0.00646328	0.0354276
igfbp5b	ENSDARG00000025348	-1.1951	3.38727e-08	2.17263e-06
uacab	ENSDARG00000060238	-1.19473	0.00328745	0.0215479
calr3b	ENSDARG00000102808	-1.19446	0.00375166	0.0237136
itm2cb	ENSDARG00000039650	-1.19428	1.42364e-05	0.000297867
ccl35.1	ENSDARG00000103466	-1.19355	3.7994e-05	0.000660104
nlrp12l	ENSDARG00000086703	-1.19323	0.000196094	0.00242797
tnnc1b	ENSDARG00000037539	-1.19323	4.58496e-06	0.000119594
tnrc6c2	ENSDARG00000103851	-1.19234	0.000158237	0.00208317
pold1	ENSDARG00000027689	-1.19231	0.00431989	0.0263189
tmsb1	ENSDARG00000104181	-1.19195	1.26857e-05	0.000273315
si:ch73-248e21.7	ENSDARG00000096331	-1.1908	4.22788e-08	2.60009e-06
tp53	ENSDARG00000035559	-1.19063	0.00614976	0.0340429
pstpip1b	ENSDARG00000053568	-1.18998	0.000562939	0.00551466
ptprc	ENSDARG00000071437	-1.1896	2.6425e-05	0.000490467
itga4	ENSDARG00000103056	-1.1894	9.96883e-06	0.000224419
p2ry11	ENSDARG00000014929	-1.18832	0.000939647	0.00816992
ccdc3b	ENSDARG00000030632	-1.18737	0.00134561	0.0108822
gfpt1	ENSDARG00000057465	-1.18633	0.00525388	0.0302744
sptlc3	ENSDARG00000030743	-1.18625	0.00230774	0.0164228
tpst2	ENSDARG00000099155	-1.18276	6.09562e-07	2.42375e-05
slc17a9b	ENSDARG00000011049	-1.18213	0.00519766	0.0300417
prr11	ENSDARG00000087393	-1.18165	0.0100365	0.0490735
acap3b	ENSDARG00000099240	-1.1816	2.55754e-08	1.71935e-06
tnip2	ENSDARG00000074501	-1.18138	2.79522e-06	8.10118e-05
brwd3	ENSDARG00000035540	-1.18015	0.000186001	0.00235365
rab44	ENSDARG00000028389	-1.17944	0.00212835	0.0154612
arpc1b	ENSDARG00000027063	-1.17823	0.000249879	0.00293245
pak5	ENSDARG00000030154	-1.17656	0.00344688	0.0222546
mlec	ENSDARG00000059630	-1.17649	0.00263045	0.0181195
tnfrsf11a	ENSDARG00000087804	-1.17574	0.000192522	0.00239587
LOC110439798	ENSDARG00000098889	-1.17423	0.0013279	0.0107628
hps3	ENSDARG00000015749	-1.17414	0.000163099	0.00213568
LOC100538283	ENSDARG00000097680	-1.1738	0.00016401	0.00214473
zgc:195282	ENSDARG00000079488	-1.17326	0.000752259	0.00687042
LOC799067	ENSDARG00000097256	-1.17249	1.14103e-07	6.09891e-06
NA	ENSDARG00000099492	-1.17222	0.000984377	0.00850967
cep135	ENSDARG00000002991	-1.17043	0.00010324	0.00146886
g6pd	ENSDARG00000071065	-1.1696	1.9546e-06	6.16738e-05
tmem238a	ENSDARG00000093684	-1.16755	0.00129851	0.0106257
si:ch211-11p18.6	ENSDARG00000077068	-1.16621	5.40241e-05	0.00086914
gpd1a	ENSDARG00000043701	-1.16446	0.000430935	0.0044771
si:dkey-27i16.2	ENSDARG00000098293	-1.16325	9.77502e-07	3.56106e-05
myo9b	ENSDARG00000077410	-1.16324	0.000177052	0.00227927
rab32a	ENSDARG00000029036	-1.16068	0.000648077	0.00614666
slc38a7	ENSDARG00000012002	-1.16039	2.35621e-06	7.13536e-05
tal2	ENSDARG00000042041	-1.16019	0.00798377	0.041352
sgip1b	ENSDARG00000101215	-1.15996	0.00147132	0.0116391
klhl6	ENSDARG00000026990	-1.15951	8.89544e-06	0.000202866
tbc1d10c	ENSDARG00000037408	-1.1576	0.00389231	0.0243771
ms4a17a.6	ENSDARG00000007018	-1.157	0.00293609	0.0197045
zgc:86839	ENSDARG00000117089	-1.1551	0.00107409	0.0091557
prkacba	ENSDARG00000001782	-1.1542	0.00435908	0.0264919
NA	ENSDARG00000095826	-1.1542	7.38027e-06	0.000173325
NA	ENSDARG00000114803	-1.1533	0.00408704	0.0252782
tubb2b	ENSDARG00000098591	-1.15173	0.000799266	0.00719891
mid1ip1a	ENSDARG00000041051	-1.15158	0.000574917	0.00559596
hspa8b	ENSDARG00000037403	-1.15094	0.00381991	0.024075
dlec1	ENSDARG00000075825	-1.1508	0.00178994	0.0135566
gnao1a	ENSDARG00000016676	-1.15061	2.10948e-07	1.03949e-05
ogna	ENSDARG00000044132	-1.15026	0.00383228	0.0241219
unga	ENSDARG00000042527	-1.14906	0.00950014	0.0471703
zmp:0000000936	ENSDARG00000088672	-1.14829	2.8708e-07	1.30816e-05
ptpn22	ENSDARG00000104197	-1.14715	0.00250683	0.0174338
lima1a	ENSDARG00000101441	-1.14609	0.0074187	0.0391132
krt18a.1	ENSDARG00000018404	-1.14517	0.000103734	0.00147374
plk3	ENSDARG00000038754	-1.14266	1.32932e-05	0.000283257
tmem170b	ENSDARG00000071205	-1.1426	0.00400983	0.0249156
arhgap4a	ENSDARG00000039265	-1.14238	0.00052754	0.00524404
ing5b	ENSDARG00000068175	-1.14168	0.00230367	0.0164072
llgl1	ENSDARG00000009693	-1.13877	1.25964e-05	0.00027199
pik3r5	ENSDARG00000102762	-1.13808	0.000188182	0.00236791
sema3d	ENSDARG00000017369	-1.13762	0.000224992	0.0026937
dnase2	ENSDARG00000073893	-1.13752	0.00175333	0.013362
fermt3b	ENSDARG00000030938	-1.13536	0.000520049	0.00519841
top2a	ENSDARG00000024488	-1.13509	0.00205186	0.0151075
sh3bp1	ENSDARG00000078119	-1.13442	0.0025865	0.0178671
LOC798168	ENSDARG00000077103	-1.13388	6.84462e-06	0.000162502
scinlb	ENSDARG00000058348	-1.13382	0.00043866	0.00454592
chaf1a	ENSDARG00000062152	-1.13204	0.00457823	0.027482
malt2	ENSDARG00000006052	-1.1315	0.00461118	0.0276205
zgc:158343	ENSDARG00000099411	-1.12889	0.00162606	0.0125983
cxcr3.2	ENSDARG00000041041	-1.12884	0.00169144	0.0129815
si:dkeyp-68b7.12	ENSDARG00000074846	-1.12863	0.000438721	0.00454592
NA	ENSDARG00000117781	-1.12831	0.000703643	0.00652387
srgap1b	ENSDARG00000045789	-1.1283	0.00805815	0.0416161
col4a6	ENSDARG00000052061	-1.12821	0.00363399	0.0231871
aplp1	ENSDARG00000098368	-1.12805	3.24672e-06	9.17855e-05
NA	ENSDARG00000100810	-1.12665	0.00266303	0.0182796
ncaph2	ENSDARG00000033757	-1.12638	0.000486367	0.00494532
tec	ENSDARG00000098477	-1.12531	0.000135312	0.00182559
selplg	ENSDARG00000105023	-1.12465	1.31161e-05	0.000280427
fam43b	ENSDARG00000070222	-1.12405	0.000305711	0.00344903
atp6v1ab	ENSDARG00000076318	-1.12394	2.22225e-05	0.000428736
syt4	ENSDARG00000036505	-1.12361	0.00131504	0.0107014
ldlrap1b	ENSDARG00000039750	-1.12273	0.00219586	0.0158574
si:dkey-56m19.5	ENSDARG00000068432	-1.12253	1.18419e-06	4.15911e-05
LOC101885083	ENSDARG00000098654	-1.12154	0.00580391	0.0326205
pfn1	ENSDARG00000088091	-1.12141	0.000577386	0.00561681
NA	ENSDARG00000103119	-1.12007	0.00701645	0.0375343
gpr84	ENSDARG00000077308	-1.1196	9.41573e-05	0.00136242
mcf2la	ENSDARG00000075859	-1.11834	0.00721968	0.0383389
cybb	ENSDARG00000056615	-1.11646	3.05199e-06	8.70352e-05
lygl1	ENSDARG00000056874	-1.11635	0.0003671	0.00397651
rnd3b	ENSDARG00000007396	-1.11632	9.03428e-06	0.000205509
tmx4	ENSDARG00000101512	-1.11589	5.93444e-05	0.000937766
dnase2b	ENSDARG00000077918	-1.11587	6.31143e-06	0.000151498
prg4a	ENSDARG00000010482	-1.11473	0.00211239	0.0154082
ltbp1	ENSDARG00000056922	-1.11432	2.23742e-05	0.000430814
il12rb2	ENSDARG00000052157	-1.1141	0.00312859	0.0207333
gli2a	ENSDARG00000025641	-1.114	0.000696742	0.00648139
si:ch211-122f10.4	ENSDARG00000052074	-1.11392	0.000180685	0.00229977
bnc2	ENSDARG00000069989	-1.11381	1.98335e-15	9.9488e-13
fam49al	ENSDARG00000035907	-1.1136	0.00196308	0.014566
sdf2l1	ENSDARG00000035631	-1.11294	0.0070554	0.0377117
si:ch211-156b7.4	ENSDARG00000101707	-1.11181	0.000709906	0.00656638
rac2	ENSDARG00000038010	-1.10897	0.00304995	0.0203084
mapkapk3	ENSDARG00000111612	-1.10811	5.08119e-08	3.03059e-06
pde3a	ENSDARG00000004227	-1.10786	3.08438e-05	0.000556127
paqr6	ENSDARG00000041483	-1.10696	7.81691e-08	4.40698e-06
il10ra	ENSDARG00000100383	-1.10561	1.85873e-05	0.000371044
tuft1b	ENSDARG00000071010	-1.10359	5.88267e-06	0.000143853
fn1b	ENSDARG00000006526	-1.10321	0.00237272	0.0167512
cd82b	ENSDARG00000026070	-1.09863	9.21293e-10	1.00129e-07
trib1	ENSDARG00000110963	-1.09849	3.32122e-05	0.000590664
NA	ENSDARG00000100098	-1.09825	0.00700485	0.0374825
ephb2b	ENSDARG00000021539	-1.09736	0.00215368	0.0156104
stard8	ENSDARG00000014003	-1.09728	0.000141121	0.0018908
ppp3cb	ENSDARG00000025106	-1.09702	0.00924875	0.0462982
rap1gapb	ENSDARG00000053272	-1.09701	2.06329e-05	0.000404046
malt1	ENSDARG00000077768	-1.0958	0.00020083	0.00247252
rtn1b	ENSDARG00000021143	-1.09536	0.00616498	0.0341079
enosf1	ENSDARG00000038359	-1.09518	1.33786e-09	1.3775e-07
oip5	ENSDARG00000093597	-1.09336	0.00256632	0.0177712
jun	ENSDARG00000043531	-1.09277	0.00389323	0.0243771
trim35-10	ENSDARG00000033071	-1.0925	0.0002623	0.00305258
si:ch73-52p7.1	ENSDARG00000095184	-1.09213	0.000890411	0.00783517
cdk6	ENSDARG00000070228	-1.09203	5.42639e-05	0.000871564
igflr1	ENSDARG00000091650	-1.08858	0.000746817	0.00683348
aspa	ENSDARG00000005154	-1.08782	0.00554614	0.031568
hmcn2	ENSDARG00000079327	-1.0874	0.000497008	0.00502479
arhgef15a	ENSDARG00000100293	-1.08706	0.00256556	0.0177712
tnk1	ENSDARG00000069433	-1.08662	0.00848433	0.0433139
magi2a	ENSDARG00000021590	-1.0865	0.000180237	0.00229775
parvg	ENSDARG00000067711	-1.08586	0.000585441	0.00568951
si:dkey-56f14.7	ENSDARG00000055400	-1.08365	9.48164e-07	3.4801e-05
NA	ENSDARG00000101615	-1.08204	0.000569106	0.0055473
ctsz	ENSDARG00000043081	-1.08201	1.09618e-05	0.000243412
pcbd1	ENSDARG00000031981	-1.08167	0.00144703	0.011498
ctsba	ENSDARG00000055120	-1.08135	5.79562e-05	0.000919544
htra1b	ENSDARG00000014907	-1.08059	0.0042645	0.0260432
slc8a4b	ENSDARG00000037145	-1.08006	0.00291241	0.0195859
kcnj5	ENSDARG00000061014	-1.07891	1.74815e-05	0.000352568
slc39a10	ENSDARG00000005823	-1.07794	0.000238249	0.00282135
foxd3	ENSDARG00000021032	-1.07663	0.00568564	0.0321655
iffo1b	ENSDARG00000062108	-1.07598	4.24829e-05	0.000723318
tmed10	ENSDARG00000041391	-1.07561	2.74874e-06	7.97828e-05
si:dkey-7i4.1	ENSDARG00000086897	-1.07554	6.8885e-05	0.00106194
si:ch73-362m14.2	ENSDARG00000090164	-1.074	8.78135e-06	0.000200923
oafa	ENSDARG00000075851	-1.07381	0.00595332	0.0333032
prim1	ENSDARG00000040163	-1.0717	0.00340197	0.0220958
si:ch211-152p11.4	ENSDARG00000079705	-1.07149	2.19233e-07	1.06688e-05
ildr2	ENSDARG00000014180	-1.07102	0.00674969	0.0365672
lsp1a	ENSDARG00000027310	-1.07075	0.00231389	0.0164606
kif21b	ENSDARG00000009733	-1.07072	5.61018e-06	0.000139212
mfng	ENSDARG00000042925	-1.06964	5.37859e-08	3.16932e-06
galk1	ENSDARG00000028088	-1.06864	0.00280937	0.0190238
fuca1.2	ENSDARG00000035879	-1.06825	5.63553e-06	0.000139378
zbtb7b	ENSDARG00000021891	-1.06642	0.00695849	0.0372854
ripk3	ENSDARG00000090965	-1.06635	0.00760794	0.0398592
tmem35	ENSDARG00000052567	-1.06461	4.26784e-06	0.00011362
gbgt1l5	ENSDARG00000019207	-1.06431	0.00378673	0.0239044
fosab	ENSDARG00000031683	-1.06361	0.00115661	0.00969445
hcar1-4	ENSDARG00000087084	-1.06332	0.00542472	0.0310683
calr	ENSDARG00000076290	-1.06134	0.00227408	0.0162632
ctss2.2	ENSDARG00000013771	-1.06133	9.46396e-05	0.00136738
dctd	ENSDARG00000036990	-1.06127	0.00549837	0.0313691
gnai3	ENSDARG00000030644	-1.06088	0.0100207	0.0490337
f13a1b	ENSDARG00000036893	-1.06042	0.000400279	0.00423508
shtn2	ENSDARG00000017504	-1.06026	0.00531856	0.0305886
NA	ENSDARG00000092813	-1.05947	0.00510949	0.0297402
jdp2b	ENSDARG00000020133	-1.05826	0.00359012	0.0229747
bace2	ENSDARG00000044781	-1.05817	8.76407e-09	6.84093e-07
c7a	ENSDARG00000042172	-1.05759	2.12435e-08	1.47371e-06
mapk12a	ENSDARG00000042021	-1.05456	0.00214749	0.0155886
atp6v1aa	ENSDARG00000034534	-1.05366	2.28569e-06	6.96494e-05
dse	ENSDARG00000017988	-1.0536	0.00221753	0.0159785
cytip	ENSDARG00000061717	-1.05354	0.0013077	0.0106704
sla2a	ENSDARG00000099887	-1.05288	0.00459562	0.0275604
si:zfos-1069f5.1	ENSDARG00000100890	-1.05279	0.00696953	0.0373241
mapk8ip3	ENSDARG00000062531	-1.05207	0.00811089	0.0418038
NA	ENSDARG00000117566	-1.05138	0.003639	0.0232021
fam114a1	ENSDARG00000008287	-1.05094	0.00464081	0.02773
e2f3	ENSDARG00000070463	-1.04891	0.000241092	0.00284811
gapdhs	ENSDARG00000039914	-1.04855	0.000579096	0.00563064
pcna	ENSDARG00000054155	-1.04821	0.000839227	0.00747502
hcst	ENSDARG00000092074	-1.04713	1.48277e-05	0.000306309
frzb	ENSDARG00000018383	-1.04711	2.81524e-07	1.29283e-05
fkbp9	ENSDARG00000005023	-1.04649	0.00337175	0.0219506
cndp1	ENSDARG00000069583	-1.04597	0.000646326	0.0061379
pole3	ENSDARG00000008551	-1.04586	0.00443681	0.0268473
si:ch211-161c3.5	ENSDARG00000100263	-1.04404	0.000478812	0.00488628
synpo2la	ENSDARG00000077293	-1.04361	0.00896391	0.0452194
NA	ENSDARG00000077009	-1.04188	0.000197968	0.00244678
si:ch73-24k9.2	ENSDARG00000078912	-1.03985	0.000170313	0.00220944
mapre1a	ENSDARG00000042927	-1.03706	0.000202086	0.00248486
tlr8b	ENSDARG00000073675	-1.03639	0.00484832	0.0286722
alpk2	ENSDARG00000079637	-1.03471	2.32642e-05	0.000444451
nppa	ENSDARG00000052960	-1.03435	0.000109617	0.00153795
capn5a	ENSDARG00000103317	-1.03418	7.47865e-09	6.07074e-07
si:dkey-73n10.1	ENSDARG00000069168	-1.03376	0.00180366	0.0136394
slc26a2	ENSDARG00000011618	-1.03361	0.00771137	0.0402072
fkbp10b	ENSDARG00000045129	-1.03159	0.00119666	0.00994066
mafba	ENSDARG00000017121	-1.03091	9.67851e-17	7.01262e-14
dock8	ENSDARG00000055225	-1.03034	0.000195265	0.00242077
rida	ENSDARG00000035882	-1.02996	0.00143016	0.0113872
tram1	ENSDARG00000019137	-1.02922	0.00159159	0.0123704
st6gal2a	ENSDARG00000039335	-1.02915	0.00257759	0.0178245
phldb2a	ENSDARG00000079889	-1.02911	0.00150367	0.0118423
hacd3	ENSDARG00000016038	-1.02515	8.06605e-08	4.53437e-06
itpkcb	ENSDARG00000067741	-1.02512	0.0014193	0.0113237
LOC100331045	ENSDARG00000079325	-1.02469	0.0010149	0.00874649
abcb6b	ENSDARG00000074254	-1.02375	0.00445189	0.0269136
tfpi2	ENSDARG00000061351	-1.02372	1.797e-11	3.25506e-09
si:ch211-226m16.2	ENSDARG00000036785	-1.02367	3.68374e-07	1.60859e-05
slc25a22a	ENSDARG00000020718	-1.02262	0.00203658	0.0150176
plxnc1	ENSDARG00000015278	-1.02224	0.00101614	0.00874946
mpeg1.1	ENSDARG00000055290	-1.02206	0.003894	0.0243771
gmip	ENSDARG00000077249	-1.02047	0.000279011	0.00320888
arhgap4b	ENSDARG00000015003	-1.02008	0.00273775	0.0186356
zgc:152830	ENSDARG00000079932	-1.01981	7.71852e-07	2.9614e-05
slc7a8a	ENSDARG00000075831	-1.0193	1.52341e-10	2.22407e-08
gnaz	ENSDARG00000099844	-1.01864	0.000880451	0.00776405
cotl1	ENSDARG00000026829	-1.01834	0.00993401	0.0488167
fancd2	ENSDARG00000053574	-1.01734	0.00275111	0.0187069
hnmt	ENSDARG00000012796	-1.01615	0.0016747	0.0128934
dgat1b	ENSDARG00000054914	-1.01606	0.00869219	0.0440651
arhgap27	ENSDARG00000104255	-1.01587	0.002329	0.016526
fen1	ENSDARG00000011404	-1.01578	0.00388752	0.0243677
LOC100007492	ENSDARG00000100336	-1.01572	0.000635598	0.00605071
tenm3	ENSDARG00000005479	-1.01383	2.51338e-05	0.000471422
myod1	ENSDARG00000030110	-1.01301	0.00656125	0.0358341
cdk14	ENSDARG00000074665	-1.01273	0.00739094	0.0390148
ftr95	ENSDARG00000073735	-1.01054	0.0074853	0.0393422
calm1b	ENSDARG00000034187	-1.00989	2.21071e-06	6.78934e-05
rpa2	ENSDARG00000037188	-1.00981	0.000282034	0.00323983
nav1b	ENSDARG00000058771	-1.00959	2.66711e-05	0.000494097
fxyd5	ENSDARG00000089838	-1.00938	0.00975389	0.0481492
nhsl1b	ENSDARG00000042627	-1.00661	0.00143753	0.0114366
ugt8	ENSDARG00000037455	-1.00627	0.00358069	0.0229293
pcyox1l	ENSDARG00000069003	-1.00587	2.32234e-09	2.19666e-07
lyn	ENSDARG00000067916	-1.0048	0.000608681	0.00588322
blnk	ENSDARG00000042722	-1.00439	0.00174127	0.0132857
wipf1a	ENSDARG00000104300	-1.00414	0.00251253	0.0174548
sema7a	ENSDARG00000078707	-1.00304	0.00111233	0.00941171
adap2	ENSDARG00000070565	-1.00289	1.36129e-06	4.59947e-05
scamp4	ENSDARG00000010531	-1.00174	0.00249463	0.017386
rasal3	ENSDARG00000089933	-1.00158	0.000267877	0.00310272
sox4b	ENSDARG00000098834	-1.0004	0.000549889	0.00543033
