# Supplementary material for: A zebrafish model of chronic heart failure caused by protein aggregation in heart valves
Source: Commun Biol. 2025 Nov 4;8:1520. doi: 10.1038/s42003-025-08882-3 (PMC12586624; doi:10.1038/s42003-025-08882-3)
Supplement: Supplementary file 5 — Supplementary File 1 [file 42003_2025_8882_MOESM5_ESM.txt]

LOCUS       PG5778_annotated       11493 bp    DNA        circular     13-MAR-2025
DEFINITION  .
ACCESSION   
VERSION     
SOURCE      .
  ORGANISM  .
COMMENT     >vector
COMMENT     ApEinfo:methylated:1
FEATURES             Location/Qualifiers
     gene            8587..10415
                     /locus_tag="Chr2+YFP"
                     /label="Chr2+YFP"
                     /ApEinfo_label="Chr2+YFP"
                     /ApEinfo_fwdcolor="#fff04b"
                     /ApEinfo_revcolor="#ff102f"
                     /ApEinfo_graphicformat="arrow_data {{0 0.5 0 1 2 0 0 -1 0
                     -0.5} {0 .5 .1 .5 .1 -.5 0 -.5} 0} width 5 offset 0"
     CDS             7479..8156
                     /locus_tag="DsRed"
                     /label="DsRed"
                     /ApEinfo_label="DsRed"
                     /ApEinfo_fwdcolor="#ff2600"
                     /ApEinfo_revcolor="#e9d024"
                     /ApEinfo_graphicformat="arrow_data {{0 0.5 0 1 2 0 0 -1 0
                     -0.5} {0 .5 .1 .5 .1 -.5 0 -.5} 0} width 5 offset 0"
     misc_feature    1..2485
                     /locus_tag="pT2AL200R150G"
                     /label="pT2AL200R150G"
                     /ApEinfo_label="pT2AL200R150G"
                     /ApEinfo_fwdcolor="#5e5e5e"
                     /ApEinfo_revcolor="green"
                     /ApEinfo_graphicformat="arrow_data {{0 0.5 0 1 2 0 0 -1 0
                     -0.5} {0 .5 .1 .5 .1 -.5 0 -.5} 0} width 5 offset 0"
     misc_feature    10661..11493
                     /locus_tag="pT2AL200R150G(1)"
                     /label="pT2AL200R150G(1)"
                     /ApEinfo_label="pT2AL200R150G"
                     /ApEinfo_fwdcolor="#5e5e5e"
                     /ApEinfo_revcolor="#5e5e5e"
                     /ApEinfo_graphicformat="arrow_data {{0 0.5 0 1 2 0 0 -1 0
                     -0.5} {0 .5 .1 .5 .1 -.5 0 -.5} 0} width 5 offset 0"
     regulatory      2020..2103
                     /regulatory_class="promoter"
                     /locus_tag="lac\Promoter"
                     /label="lac\Promoter"
                     /ApEinfo_label="lac\Promoter"
                     /ApEinfo_fwdcolor="#4e8f00"
                     /ApEinfo_revcolor="#4e8f00"
                     /ApEinfo_graphicformat="arrow_data {{0 0.5 0 1 2 0 0 -1 0
                     -0.5} {0 .5 .1 .5 .1 -.5 0 -.5} 0} width 5 offset 0"
     regulatory      20..124
                     /regulatory_class="promoter"
                     /locus_tag="AmpR promoter"
                     /label="AmpR promoter"
                     /ApEinfo_label="AmpR promoter"
                     /ApEinfo_fwdcolor="#75d5ff"
                     /ApEinfo_revcolor="green"
                     /ApEinfo_graphicformat="arrow_data {{0 0.5 0 1 2 0 0 -1 0
                     -0.5} {0 .5 .1 .5 .1 -.5 0 -.5} 0} width 5 offset 0"
     CDS             125..985
                     /locus_tag="AmpR"
                     /label="AmpR"
                     /ApEinfo_label="AmpR"
                     /ApEinfo_fwdcolor="#0096ff"
                     /ApEinfo_revcolor="#0096ff"
                     /ApEinfo_graphicformat="arrow_data {{0 0.5 0 1 2 0 0 -1 0
                     -0.5} {0 .5 .1 .5 .1 -.5 0 -.5} 0} width 5 offset 0"
     misc_feature    2272..2471
                     /locus_tag="tol2"
                     /label="tol2"
                     /ApEinfo_label="tol2"
                     /ApEinfo_fwdcolor="#ff9300"
                     /ApEinfo_revcolor="green"
                     /ApEinfo_graphicformat="arrow_data {{0 0.5 0 1 2 0 0 -1 0
                     -0.5} {0 .5 .1 .5 .1 -.5 0 -.5} 0} width 5 offset 0"
     misc_feature    complement(10666..10815)
                     /locus_tag="tol2(1)"
                     /label="tol2(1)"
                     /ApEinfo_label="tol2"
                     /ApEinfo_fwdcolor="#ff9300"
                     /ApEinfo_revcolor="#ff9300"
                     /ApEinfo_graphicformat="arrow_data {{0 0.5 0 1 2 0 0 -1 0
                     -0.5} {0 .5 .1 .5 .1 -.5 0 -.5} 0} width 5 offset 0"
     misc_feature    7424..7457
                     /locus_tag="loxP"
                     /label="loxP"
                     /ApEinfo_label="loxP"
                     /ApEinfo_fwdcolor="#000000"
                     /ApEinfo_revcolor="green"
                     /ApEinfo_graphicformat="arrow_data {{0 0.5 0 1 2 0 0 -1 0
                     -0.5} {0 .5 .1 .5 .1 -.5 0 -.5} 0} width 5 offset 0"
     misc_feature    8544..8577
                     /locus_tag="loxP(1)"
                     /label="loxP(1)"
                     /ApEinfo_label="loxP"
                     /ApEinfo_fwdcolor="#000000"
                     /ApEinfo_revcolor="green"
                     /ApEinfo_graphicformat="arrow_data {{0 0.5 0 1 2 0 0 -1 0
                     -0.5} {0 .5 .1 .5 .1 -.5 0 -.5} 0} width 5 offset 0"
     misc_feature    2535..7394
                     /locus_tag="tph2 promoter"
                     /label="tph2 promoter"
                     /ApEinfo_label="tph2 promoter"
                     /ApEinfo_fwdcolor="#008e00"
                     /ApEinfo_revcolor="green"
                     /ApEinfo_graphicformat="arrow_data {{0 0.5 0 1 2 0 0 -1 0
                     -0.5} {0 .5 .1 .5 .1 -.5 0 -.5} 0} width 5 offset 0"
ORIGIN
        1 CACTTTTCGG GGAAATGTGC GCGGAACCCC TATTTGTTTA TTTTTCTAAA TACATTCAAA
       61 TATGTATCCG CTCATGAGAC AATAACCCTG ATAAATGCTT CAATAATATT GAAAAAGGAA
      121 GAGTATGAGT ATTCAACATT TCCGTGTCGC CCTTATTCCC TTTTTTGCGG CATTTTGCCT
      181 TCCTGTTTTT GCTCACCCAG AAACGCTGGT GAAAGTAAAA GATGCTGAAG ATCAGTTGGG
      241 TGCACGAGTG GGTTACATCG AACTGGATCT CAACAGCGGT AAGATCCTTG AGAGTTTTCG
      301 CCCCGAAGAA CGTTTTCCAA TGATGAGCAC TTTTAAAGTT CTGCTATGTG GCGCGGTATT
      361 ATCCCGTATT GACGCCGGGC AAGAGCAACT CGGTCGCCGC ATACACTATT CTCAGAATGA
      421 CTTGGTTGAG TACTCACCAG TCACAGAAAA GCATCTTACG GATGGCATGA CAGTAAGAGA
      481 ATTATGCAGT GCTGCCATAA CCATGAGTGA TAACACTGCG GCCAACTTAC TTCTGACAAC
      541 GATCGGAGGA CCGAAGGAGC TAACCGCTTT TTTGCACAAC ATGGGGGATC ATGTAACTCG
      601 CCTTGATCGT TGGGAACCGG AGCTGAATGA AGCCATACCA AACGACGAGC GTGACACCAC
      661 GATGCCTGTA GCAATGGCAA CAACGTTGCG CAAACTATTA ACTGGCGAAC TACTTACTCT
      721 AGCTTCCCGG CAACAATTAA TAGACTGGAT GGAGGCGGAT AAAGTTGCAG GACCACTTCT
      781 GCGCTCGGCC CTTCCGGCTG GCTGGTTTAT TGCTGATAAA TCTGGAGCCG GTGAGCGTGG
      841 GTCTCGCGGT ATCATTGCAG CACTGGGGCC AGATGGTAAG CCCTCCCGTA TCGTAGTTAT
      901 CTACACGACG GGGAGTCAGG CAACTATGGA TGAACGAAAT AGACAGATCG CTGAGATAGG
      961 TGCCTCACTG ATTAAGCATT GGTAACTGTC AGACCAAGTT TACTCATATA TACTTTAGAT
     1021 TGATTTAAAA CTTCATTTTT AATTTAAAAG GATCTAGGTG AAGATCCTTT TTGATAATCT
     1081 CATGACCAAA ATCCCTTAAC GTGAGTTTTC GTTCCACTGA GCGTCAGACC CCGTAGAAAA
     1141 GATCAAAGGA TCTTCTTGAG ATCCTTTTTT TCTGCGCGTA ATCTGCTGCT TGCAAACAAA
     1201 AAAACCACCG CTACCAGCGG TGGTTTGTTT GCCGGATCAA GAGCTACCAA CTCTTTTTCC
     1261 GAAGGTAACT GGCTTCAGCA GAGCGCAGAT ACCAAATACT GTCCTTCTAG TGTAGCCGTA
     1321 GTTAGGCCAC CACTTCAAGA ACTCTGTAGC ACCGCCTACA TACCTCGCTC TGCTAATCCT
     1381 GTTACCAGTG GCTGCTGCCA GTGGCGATAA GTCGTGTCTT ACCGGGTTGG ACTCAAGACG
     1441 ATAGTTACCG GATAAGGCGC AGCGGTCGGG CTGAACGGGG GGTTCGTGCA CACAGCCCAG
     1501 CTTGGAGCGA ACGACCTACA CCGAACTGAG ATACCTACAG CGTGAGCTAT GAGAAAGCGC
     1561 CACGCTTCCC GAAGGGAGAA AGGCGGACAG GTATCCGGTA AGCGGCAGGG TCGGAACAGG
     1621 AGAGCGCACG AGGGAGCTTC CAGGGGGAAA CGCCTGGTAT CTTTATAGTC CTGTCGGGTT
     1681 TCGCCACCTC TGACTTGAGC GTCGATTTTT GTGATGCTCG TCAGGGGGGC GGAGCCTATG
     1741 GAAAAACGCC AGCAACGCGG CCTTTTTACG GTTCCTGGCC TTTTGCTGGC CTTTTGCTCA
     1801 CATGTTCTTT CCTGCGTTAT CCCCTGATTC TGTGGATAAC CGTATTACCG CCTTTGAGTG
     1861 AGCTGATACC GCTCGCCGCA GCCGAACGAC CGAGCGCAGC GAGTCAGTGA GCGAGGAAGC
     1921 GGAAGAGCGC CCAATACGCA AACCGCCTCT CCCCGCGCGT TGGCCGATTC ATTAATGCAG
     1981 CTGGCACGAC AGGTTTCCCG ACTGGAAAGC GGGCAGTGAG CGCAACGCAA TTAATGTGAG
     2041 TTAGCTCACT CATTAGGCAC CCCAGGCTTT ACACTTTATG CTTCCGGCTC GTATGTTGTG
     2101 TGGAATTGTG AGCGGATAAC AATTTCACAC AGGAAACAGC TATGACCATG ATTACGCCAA
     2161 GCGCGCAATT AACCCTCACT AAAGGGAACA AAAGCTGGAG CTCCACCGCG GTGGCGGCCG
     2221 CTCTAGAact agtGGATCTG CTGGGCTTGC TGAAGGTAGG GGGtcaagaa cCAGAGGTGT
     2281 AAAGTACTTG AGTAATTTTA CTTGATTACT GTACTTAAGT ATTATTTTTG GGGATTTTTA
     2341 CTTTACTTGA GTACAATTAA AAATCAATAC TTTTACTTTT ACTTAATTAC ATTTTTTTAG
     2401 AAAAAAAAGT ACTTTTTACT CCTTACAATT TTATTTACAG TCAAAAAGTA CTTATTTTTT
     2461 GGAGATCACT TgggcccGGc tcgagTCCTT AAGCTGCTGC TATGGAGTTC ACACCACAGT
     2521 ACCTGACACT CTCCCTCCCC TGTCAGCATC AGAGCTGGGA TTATATACTG TGACGAATGA
     2581 CGCGGAGAAG GGCCGATCTA TCGCAGGATA GGCCATCACT CATATTAGCT TTTGAGGGGA
     2641 TGGCTCTTTC TAGGAAATGT CGAGACGTCC AAGTCCTGAT TGAAGTGGAT AAGCTCACTT
     2701 CGCTCTCTAG AAGAAACAAA TCTAGAGGAA AATAACTGGT AAAGATTTTC ATAAATGCAG
     2761 CCATTGGAAG ATGGAGAGAG GGAGAAATCG ACAAACATTA GCAACCATAT TTGTAAAATA
     2821 TAAGAAATTT GTGAAGTGCA TACTTGACAG GAAGATTTTA GACATGTACA ATATTAAAAG
     2881 CAAGTAAGAG GGATGTGATT TAATTAGAAA TACTGATATC TTGGTTCACA TGTTAACATC
     2941 GACATCAGCT AAACATTTAT AGAAGTTCTT GAATCGTCCT TTAAGGATAG ATGCATATTG
     3001 TTTATGTTTT CATCGAACGG GTATGTGTTT GTCAGTGCAC AAAATGCTGG CTTCCTTTAA
     3061 TGAAAGGGAG CTGGAGGAGA GATAACATTA CTGTTGTGAG CAGTGAGCTA TCAGCTTCCT
     3121 CTGAGGCAAT TTCCTGTCAA GCAGGAAATG AAAGAGATGG AAGTTGATTC GGTGTGTCTT
     3181 TGTTGTTGGC CATGGTTACG AGTGGATAAA AGACATTTCA TCCTCAATCT GTATTTTCCA
     3241 CGTCTCATCT GGAAATGTCA TAGTGACATG AACCAAGTCT GCGGACTGAT GATCTCATGC
     3301 CAGTTGGAAC TGATTTTGGT TTCTACAGCC AAGCAAATTT TCTCCTTTAC TCTCCTCAAA
     3361 TCAATTAAAT TATTTAACTT TGTCGCTCTT AGCAAATTTT TATCTTAGGT GATCAATTAA
     3421 TTATAAAGTC CTCTTTCCTA ATTAAATCTG AAAATTCCTA ATTAAATCTG AGAATTACGT
     3481 AACAAATTAA CTTAAGTATT ATTACATTAT ACAAAATGGC TTCACTGGAC AAAAAAACGT
     3541 GCATAACAGT AGCCTCAATG ATGCATTTCA TTTACAAATT ATGTAATAAA AAAGGCAATC
     3601 TTACCGATCT TCATCAGCTT TCCAAAATAT AACTCAGACT AATGGCAGGA AGACAGATTT
     3661 TAATTTGAAT CTGAATTATT TAGGAAAAGG GCAAACTGAT AAGAACAAAA AATATATAAT
     3721 ATTCAACAAT GAATCCCCCA CCCCTGAAAC ATTATGAAAA CTTTCTCTCT CTCTCTACAG
     3781 TGAGAAGGAA TGATTATTTC AATGAAAGAC AATATGGTAC AAGATATTAC AAAAATAATG
     3841 CTTTAGGATC CTTTTTGGGT CCTAGTTTTA CATTCATATA TTTTCTCTGG GATATTTTAC
     3901 AATGTGGCAT TTGGTAGCAA ATATCTACAT GACACCCAAT ACTGTTCTTT TTGCTGGAAT
     3961 ACAGAGGCTA TAAAATCTGT ACTATACATC ATGTAGTGCT GTGCACTAGG AAATGAAGGC
     4021 TACTTTGCAG CCGTTTTGTG TTGTTTCTTT TAAGTGGCTG TGGCCGTTGG AGACGACGTG
     4081 ATCTTGTCTG TGTGAGGATC TCGGTGAGGT TTGAGGTGAC TCAAGTATTC CATATTCACT
     4141 GGTTTCTAAT GCTGCAGAGG GTTCACTGAC TGTGTTCAGA CCAAGAATCT CACTCACTGA
     4201 ATGGGGCAAG TCCTTAAAGA GAATCAAAAT TCATGTTATT GAGACAAAAC AAGTGCACAT
     4261 TGAATAAGTT TACATGGACA TCAGTATTCA AATATTTGCC TTAATCTGAA TAGTCCAATA
     4321 ATATAAATAA GTTGTTTACA TGAGTGTATT TTTGAATGCT CCTTTCATGG TTCTGTTTTA
     4381 CATGTTACAG CACATCATTC GATTAACGCC ATTGCTTTAC GACACCATCC ACATTTCCTC
     4441 CAGAGTAAAT TTAATTTCAG GTGTTTTATT TTCAGTATGT CAACTTGAAC TGCAGTTTGG
     4501 CACTTTCACT TTCATTTTCA CATTTTATGA ATGCTCCCTG TGACAAATGA GATATTGGAT
     4561 GCGATATCTA AACTGCTAGA AAAGCGTTGT TTTAACGGAA TTTGAGACCG CACGCTGTAT
     4621 GGGCAAAAAA CCTCTGCATT TGGCAGTGTG TGTGTGTGTC TGTCTGTCTG TGGTCCTTCA
     4681 CTGACTCGAT AGATGCAGAG AATAGTGTCA AACAGCCATG TGTGTATAGA CTATTCTATC
     4741 ACAAAATACT GTGAAAATCC TGCACATCTG TAATAGTTTG ATTGCAGTGT TCACATTTTT
     4801 GTACTACACA TTAAAAATGT GACTAAAATC GCAATACTCC ACATTTCTTA ATTTGATTTC
     4861 TGTTTAGTTT GATTATGAAC TTAATCAAAT TAAATTAATT AAAAATTGCT CTAAATCAGA
     4921 GTATTGTCCT AATTGCATTA AAATCAGATT ATTGGTGTCC ATGTAAACAT ACTTGTTGTT
     4981 AGGAAACAAA AACATGTATT CATTAAATAC CACACTATAA AGGATTACTC TTATGACATA
     5041 CCTTACAACT CTTTATCTGC ATACAGATAG ATTCAGATTT ACTAAGGATT TCTTCGATGT
     5101 CCAGTTTCAT GGAGAGTTCA TTTATATGCT GTAAAGAAAA CATCAATACT TGAACCAATG
     5161 TTCCCAGTTG AAAAGCTTTG GTACAGTTTG TGTCAACCAA ATATAATTTA CGGTATGTTA
     5221 TATTTACCAC TGTACACAAA TTCTACATTT AAAAAAAAAA GTATTTGTTT TTTAAAAAAC
     5281 ATTACTTACA TTGACAAATT ATGTATAATA TGCATATTTA ACACATACTT TTCAAATATG
     5341 AACTCCAAAT GTGGGGTGAA AGTTAAGGGG TTAAACTTGT AGTTTCATTA AGCTTCATTT
     5401 TAAAGAACTA ATATCAATGG CTAATCTAAG CTCAATCTGT TTTAGTTCAT AAGTGAATAG
     5461 AAGTTGACAT TGTGTAGTGC ACATGTTGTC CCTTTTAGAT GTAGTGCTGT ACAAGCAACT
     5521 CTATATGTGT CTATATATTT GTACAAGCAC AAATAAATGT GAAATTTTTG CCATCTTTAC
     5581 TACGTGTTAT AGCACAAAAT AAATATGAAT AAATATATTT TTTGTAATTC TATACATCAC
     5641 AGTTTTAAAA ACCGTTAAAG TATATACTTA GACACCAATA TACACCTTAT TTTTCCAGTT
     5701 AGGAATGGAC ACAGCCTTAA CTTAAATGTG TCAAAATATC CAGTCTCACC GATTCAAATC
     5761 ATTTTTAGCC ATTCAAAACA GCTTGTTATT CTGATTGATA TTGCAAAGTG TTATTTACTT
     5821 TTCCTAACAT TAATTTTCCT TTGGTTTAGT CCCTTATTTA TCAGGGATCA ACACAGCGGA
     5881 ATGAACCGCC AACCTTTCCA GAATATGTTT TACGTAGCAG ATTCCCTTCC AGCTGCAACC
     5941 CGGTACTGAG AAACACCCAT ACACTCTTAC ATTTACACAC ACTTATAGAC TATGACCAAT
     6001 TCAGTTCATC CAATTCACCT ATAGTGCATG TCTTTGGATT GTGGTGGAAG CCAGAGCATC
     6061 CTGAGGAAAC CCACACAAGC ACGGGGAAAA CATGCAAACT CCACATAGAA ATGCCAACTG
     6121 GCCCAGCTTG GACTTGAACC AGTGACCTTC TTGCTGTGAG GCGACTGTGC TAATCACTGA
     6181 CTAAACACCG TGCTGCACCC CTTATCATAA CATTTTAATG TTAATGTATT GTCATAAACA
     6241 CATTGGTTTG CAGTGAAAAC ACACACTATT GCAGTTTACG GAGTCGTTTT TTCTAATCAT
     6301 TTACACGTAG CAGCAAATGA TTCACATTCA GAGAAAAAAA ACTTACTTTC ACATTGCGAA
     6361 ATAAAGTGAA TATAATATTT ATAGTCAAGG CTAACCTTTA GGATTTCATT GAATCCATAT
     6421 TTTCTGTCCA TAATTTTTTG TTTCTCTGAG TCTAAAATGG CACAGCACAC CAGAAGGTGA
     6481 AAGTTTTGGC AAGGCAGTCT GGTCCACATG ACCTGAATAT GAAAAAAAAT TAATTTAGTA
     6541 AAACATTAAA TTAAAGGTCA GAATAACATT GCCAATATCC CAAAGAGACA AAGACAGTAA
     6601 TACACACCTC CCAAAGGCGA AGGACATCCT GAAAATGCAG TTCTCTCTTG AAGCGGATCA
     6661 ATAACCAGCG GAAACAGAAA TATAAGTACC CAGAATCTTG AGCCTCTGTT ATCACACATA
     6721 AGCACAATGG GGTTTCTGTG ACAAACTTAG AATAAACATT GTTTGCTGTT TTATATGTGA
     6781 ATAAAAATTT AATTAATAAA TTTTTGCTCA TTTTCTGAAA GTTGTAGAAA TGTCTCAGTT
     6841 TTGTTTAATA TACTTTTAAT GAAGGGACAT AATCTCTCAA ATCTGATAGT GTTTAGAACA
     6901 TTATCAAATT CTTTGGGAGT TTGGAAAACA CAAGGATGAC TAAACAATTA CTTTTTATTT
     6961 TGGTGTGAAC TGACCTTTTA ATAAAAAAGA CCACTCTAAC TAGTCTTCTT CTGGGTAACT
     7021 TACCTAGATA GTTCCAGAAG GCCAGGTCTA GCAGCCGAAG CAAAGTGCTG AGTTGAATTA
     7081 GTTGAGTCTT CATCCCCTGC ATCTGTTCTT CAAAGTTTTC ATGCTGCAAT AAACACTGAT
     7141 TTTAACACTA CTCTTTCTCC AATCCCACCT TAACATGCAG AGACAAAATA AACCATTTGT
     7201 GTTGGCTGAC TGATTTAAAG TGCCTGCACA CAACAGTGAT AACGTGAGGA CAGAAACATG
     7261 CTTAATTGAG GTGGCAAATC TTCTCGTGCA CAGCCAACCC AAGAGTGCTA AATAGAGAGA
     7321 CATGCTGTAC TAAACACATG GCATTACCAT TTCATCCATG AAGGAAACAA AGCACCAGAA
     7381 GGCATCCACT TCATGTCGAC gatcgaaagc aaagaaggga ctaataactt cgtatagcat
     7441 acattatacg aagttatatt GATCCACCGG TCGCCACCAT GGCCTCCTCC GAGGACGTCA
     7501 TCAAGGAGTT CATGCGCTTC AAGGTGCGCA TGGAGGGCTC CGTGAACGGC CACGAGTTCG
     7561 AGATCGAGGG CGAGGGCGAG GGCCGCCCCT ACGAGGGCAC CCAGACCGCC AAGCTGAAGG
     7621 TGACCAAGGG CGGCCCCCTG CCCTTCGCCT GGGACATCCT GTCCCCCCAG TTCCAGTACG
     7681 GCTCCAAGGT GTACGTGAAG CACCCCGCCG ACATCCCCGA CTACAAGAAG CTGTCCTTCC
     7741 CCGAGGGCTT CAAGTGGGAG CGCGTGATGA ACTTCGAGGA CGGCGGCGTG GTGACCGTGA
     7801 CCCAGGACTC CTCCCTGCAG GACGGCTCCT TCATCTACAA GGTGAAGTTC ATCGGCGTGA
     7861 ACTTCCCCTC CGACGGCCCC GTAATGCAGA AGAAGACTAT GGGCTGGGAG GCCTCCACCG
     7921 AGCGCCTGTA CCCCCGCGAC GGCGTGCTGA AGGGCGAGAT CCACAAGGCC CTGAAGCTGA
     7981 AGGACGGCGG CCACTACCTG GTGGAGTTCA AGTCCATCTA CATGGCCAAG AAGCCCGTGC
     8041 AGCTGCCCGG CTACTACTAC GTGGACTCCA AGCTGGACAT CACCTCCCAC AACGAGGACT
     8101 ACACCATCGT GGAGCAGTAC GAGCGCGCCG AGGGCCGCCA CCACCTGTTC CTGTAGCGGC
     8161 CAGCTAGACA GAGTCGCTGA TCAGCCTCGA CTGTGCCTTC TAGTTGCCAG CCATCTGTTG
     8221 TTTGCCCCTC CCCCGTGCCT TCCTTGACCC TGGAAGGTGC CACTCCCACT GTCCTTTCCT
     8281 AATAAAATGA GGAAATTGCA TCGCATTGTC TGAGTAGGTG TCATTCTATT CTGGGGGGTG
     8341 GGGTGGGGCA GGACAGCAAG GGGGAGGATT GGGAAGACAA TAGCAGGCAT GCAAGCTGCT
     8401 AGAcgttgtg tctcaaaatc tctgatgtta cattgcacaa gataaaaata tatcatcatg
     8461 aacaataaaa ctgtctgctt acataaacag taatacaagg ggtgttatga gccatattca
     8521 acgggaaacg tcttgctcga ctaataactt cgtatagcat acattatacg aagttatatt
     8581 gGATCCAATT CAGATCTCCA CCATGGCTAG AAGGCCTTGG CTGCTGGCAC TGGCTCTGGC
     8641 CGTGGCTCTG GCGGCAGGAA GCGCAGGAGC CTCCACCGGT TCAGACGCCA CTGTGCCTGT
     8701 GGCAACACAG GACGGCCCAG ATTACGTGTT CCACAGGGCC CATGAGCGCA TGCTGTTTCA
     8761 GACCTCTTAT ACTCTGGAGA ACAATGGAAG CGTGATCTGT ATTCCAAACA ATGGCCAGTG
     8821 TTTCTGCCTG GCTTGGCTGA AGAGCAACGG AACCAATGCC GAGAAACTGG CAGCTAACAT
     8881 CCTCCAGTGG ATTACTTTCG CACTGAGCGC CCTGTGCCTG ATGTTTTACG GTTATCAGAC
     8941 ATGGAAGAGT ACCTGCGGAT GGGAGGAAAT CTACGTGGCA ACAATCGAGA TGATCAAGTT
     9001 CATCATTGAG TACTTCCACG AGTTTGATGA GCCAGCAGTG ATCTATAGCT CTAACGGAAA
     9061 TAAGACAGTG TGGCTGAGAT ACGCTGAGTG GCTGCTGACC TGCCCCGTGA TCCTGATTCA
     9121 TCTGAGCAAC CTGACAGGAC TGGCTAACGA CTATAATAAG CGCACAATGG GACTGCTGGT
     9181 GAGCGATATC GGTACTATCG TGTGGGGAAC AACCGCCGCA CTGTCTAAAG GATACGTGAG
     9241 AGTGATCTTC TTTCTGATGG GCCTGTGCTA CGGTATCTAC ACCTTCTTTA ATGCTGCCAA
     9301 GGTGTACATC GAGGCCTATC ACACTGTGCC TAAAGGAAGA TGTAGACAGG TGGTGACTGG
     9361 TATGGCATGG CTGTTCTTCG TGAGCTGGGG CATGTTCCCC ATCCTGTTTA TTCTGGGTCC
     9421 TGAGGGTTTC GGAGTGCTGA GCGTGTACGG AAGCACTGTG GGCCATACAA TCATTGACCT
     9481 GATGTCAAAA AACTGTTGGG GTCTGCTGGG ACACTATCTG AGAGTGCTGA TCCACGAGCA
     9541 TATCCTGATT CATGGAGATA TTAGGAAGAC TACAAAACTG AACATCGGAG GCACCGAGAT
     9601 TGAGGTGGAG ACTCTGGTGG AGGACGAGGC AGAGGCTGGT GCAGTGAATA AGGGCACAGG
     9661 TAAGGATCCA CCGGTCGCCA CCATGGTGAG CAAGGGCGAG GAGCTGTTCA CCGGGGTGGT
     9721 GCCCATCCTG GTCGAGCTGG ACGGCGACGT AAACGGCCAC AAGTTCAGCG TGTCCGGCGA
     9781 GGGCGAGGGC GATGCCACCT ACGGCAAGCT GACCCTGAAG TTCATCTGCA CCACCGGCAA
     9841 GCTGCCCGTG CCCTGGCCCA CCCTCGTGAC CACCTTCGGC TACGGCCTGC AGTGCTTCGC
     9901 CCGCTACCCC GACCACATGA AGCAGCACGA CTTCTTCAAG TCCGCCATGC CCGAAGGCTA
     9961 CGTCCAGGAG CGCACCATCT TCTTCAAGGA CGACGGCAAC TACAAGACCC GCGCCGAGGT
    10021 GAAGTTCGAG GGCGACACCC TGGTGAACCG CATCGAGCTG AAGGGCATCG ACTTCAAGGA
    10081 GGACGGCAAC ATCCTGGGGC ACAAGCTGGA GTACAACTAC AACAGCCACA ACGTCTATAT
    10141 CATGGCCGAC AAGCAGAAGA ACGGCATCAA GGTGAACTTC AAGATCCGCC ACAACATCGA
    10201 GGACGGCAGC GTGCAGCTCG CCGACCACTA CCAGCAGAAC ACCCCCATCG GCGACGGCCC
    10261 CGTGCTGCTG CCCGACAACC ACTACCTGAG CTACCAGTCC GCCCTGAGCA AAGACCCCAA
    10321 CGAGAAGCGC GATCACATGG TCCTGCTGGA GTTCGTGACC GCCGCCGGGA TCACTCTCGG
    10381 CATGGACGAG CTGTACAAGT AAAGCGGCCt tctagaGTCG ACGGCCGCGA CTCTAGATCA
    10441 TAATCAGCCA TACCACATTT GTAGAGGTTT TACTTGCTTT AAAAAACCTC CCACACCTCC
    10501 CCCTGAACCT GAAACATAAA ATGAATGCAA TTGTTGTTGT TAACTTGTTT ATTGCAGCTT
    10561 ATAATGGTTA CAAATAAAGC AATAGCATCA CAAATTTCAC AAATAAAGCA TTTTTTTCAC
    10621 TGCATTCTAG TTGTGGTTTG TCCAAACTCA TCAATGTATC gatctAATAC TCAAGTACAA
    10681 TTTTAATGGA GTACTTTTTT ACTTTTACTC AAGTAAGATT CTAGCCAGAT ACTTTTACTT
    10741 TTAATTGAGT AAAATTTTCC CTAAGTACTT GTACTTTCAC TTGAGTAAAA TTTTTGAGTA
    10801 CTTTTTACAC CTCTGtcaag aaccatatgC CggtaccCAA TTCGCCCTAT AGTGAGTCGT
    10861 ATTACGCGCG CTCACTGGCC GTCGTTTTAC AACGTCGTGA CTGGGAAAAC CCTGGCGTTA
    10921 CCCAACTTAA TCGCCTTGCA GCACATCCCC CTTTCGCCAG CTGGCGTAAT AGCGAAGAGG
    10981 CCCGCACCGA TCGCCCTTCC CAACAGTTGC GCAGCCTGAA TGGCGAATGG GACGCGCCCT
    11041 GTAGCGGCGC ATTAAGCGCG GCGGGTGTGG TGGTTACGCG CAGCGTGACC GCTACACTTG
    11101 CCAGCGCCCT AGCGCCCGCT CCTTTCGCTT TCTTCCCTTC CTTTCTCGCC ACGTTCGCCG
    11161 GCTTTCCCCG TCAAGCTCTA AATCGGGGGC TCCCTTTAGG GTTCCGATTT AGTGCTTTAC
    11221 GGCACCTCGA CCCCAAAAAA CTTGATTAGG GTGATGGTTC ACGTAGTGGG CCATCGCCCT
    11281 GATAGACGGT TTTTCGCCCT TTGACGTTGG AGTCCACGTT CTTTAATAGT GGACTCTTGT
    11341 TCCAAACTGG AACAACACTC AACCCTATCT CGGTCTATTC TTTTGATTTA TAAGGGATTT
    11401 TGCCGATTTC GGCCTATTGG TTAAAAAATG AGCTGATTTA ACAAAAATTT AACGCGAATT
    11461 TTAACAAAAT ATTAACGCTT ACAATTTAGG TGG  
//
