# Supplementary material for: A zebrafish model of chronic heart failure caused by protein aggregation in heart valves
Source: Commun Biol. 2025 Nov 4;8:1520. doi: 10.1038/s42003-025-08882-3 (PMC12586624; doi:10.1038/s42003-025-08882-3)
Supplement: Supplementary file 6 — Supplementary File 2 [file 42003_2025_8882_MOESM6_ESM.txt]

LOCUS       Supplementary_fi         538 bp    DNA        linear       27-MAY-2025
DEFINITION  .
ACCESSION   
VERSION     
SOURCE      .
  ORGANISM  .
COMMENT     
COMMENT     
COMMENT     ApEinfo:methylated:1
FEATURES             Location/Qualifiers
     misc_feature    22..321
                     /locus_tag="vector"
                     /label="vector"
                     /ApEinfo_label="vector"
                     /ApEinfo_fwdcolor="cyan"
                     /ApEinfo_revcolor="green"
                     /ApEinfo_graphicformat="arrow_data {{0 0.5 0 1 2 0 0 -1 0
                     -0.5} {0 .5 .1 .5 .1 -.5 0 -.5} 0} width 5 offset 0"
     misc_feature    322..530
                     /locus_tag="genomic sequence"
                     /label="genomic sequence"
                     /ApEinfo_label="genomic sequence"
                     /ApEinfo_fwdcolor="#e184ff"
                     /ApEinfo_revcolor="green"
                     /ApEinfo_graphicformat="arrow_data {{0 0.5 0 1 2 0 0 -1 0
                     -0.5} {0 .5 .1 .5 .1 -.5 0 -.5} 0} width 5 offset 0"
ORIGIN
        1 GGGCCCCAAA AAAAATGATG CATTGTTGTT GTTAACTTGT TTATTGCAGC TTATAATGGT
       61 TACAAATAAA GCAATAGCAT CACAAATTTC ACAAATAAAG CATTTTTTTC ACTGCATTCT
      121 AGTTGTGGTT TGTCCAAACT CATCAATGTA TCTTAAGGTA CTAGGGGATC TAATACTCAA
      181 GTACAATTTT AATGGAGTAC TTTTTTACTT TTACTCAAGT AAGATTCTAG CCAGATACTT
      241 TTACTTTTAA TTGAGTAAAA TTTTCCCTAA GTACTTGTAC TTTCACTTGA GTAAAATTTT
      301 TGAGTACTTT TTACACCTCT GCACACTCAT ACACTACGGC CAATTTAGTT TATTCAATTC
      361 ACCTATAGCA CATGTCTTTG GACTGTTGGG GAAACTGGAG CACCCGTAGG AAACCCACGC
      421 CAACACTGGT AGAACATGCA AACTCCACAC AGAAATGCCA ACTGACCTAG CTGGGACTTG
      481 AACCAGTGAC CTTCTCGCTG TGAGGCAACA GTGCTAACCA CTGAGCCACC ATAATAAA
//
